# Supplementary material for: CK2–HTATSF1–TOPBP1 signaling axis modulates tumor chemotherapy response
Source: J Biol Chem. 2024 May 16;300(6):107377. doi: 10.1016/j.jbc.2024.107377 (PMC11208909; doi:10.1016/j.jbc.2024.107377)
Supplement: Supplemental Table S2 [file mmc2.xlsx]

## Sheet: Table S2 TCGA CNV Expression
	HTATSF1CNV	TOPBP1CNV	CSNK2A1CNV	HTATSF1 expression	TOPBP1 expression	CSNK2A1 expression	disease
TCGA-3C-AAAU	Deletion	Amplification	Amplification	5.43914	3.6466	4.80026	BRCA
TCGA-3C-AALI	Deletion	Amplification	Amplification	4.61017	3.33101	4.91537	BRCA
TCGA-3C-AALJ	Normal	Deletion	Normal	4.54084	2.94147	4.43909	BRCA
TCGA-3C-AALK	Normal	Normal	Normal	4.91173	2.77868	4.2142	BRCA
TCGA-4H-AAAK	Normal	Normal	Normal	4.98431	3.12858	4.12092	BRCA
TCGA-5L-AAT0	Normal	Normal	Normal	5.1785	2.8376	3.94297	BRCA
TCGA-5T-A9QA	Normal	Normal	Deletion	4.66581	3.24667	3.85076	BRCA
TCGA-A1-A0SB	Normal	Normal	Normal	5.0166	3.25542	4.21564	BRCA
TCGA-A1-A0SD	Normal	Normal	Amplification	4.95532	3.15749	4.91155	BRCA
TCGA-A1-A0SE	Normal	Normal	Normal	4.90117	3.48615	4.44118	BRCA
TCGA-A1-A0SF	Normal	Normal	Amplification	5.27875	2.9341	4.62858	BRCA
TCGA-A1-A0SG	Normal	Normal	Amplification	4.92957	2.69396	4.44689	BRCA
TCGA-A1-A0SH	Amplification	Amplification	Normal	5.16476	3.06659	3.95304	BRCA
TCGA-A1-A0SI	Normal	Amplification	Amplification	4.94633	4.02734	4.32209	BRCA
TCGA-A1-A0SJ	Amplification	Deletion	Amplification	5.04711	2.52532	4.76297	BRCA
TCGA-A1-A0SK	Deletion	Normal	Deletion	6.89833	4.94319	4.48536	BRCA
TCGA-A1-A0SM	Normal	Normal	Normal	5.01148	2.82417	4.0445	BRCA
TCGA-A1-A0SN	Normal	Normal	Amplification	4.89717	3.4957	4.65459	BRCA
TCGA-A1-A0SO	Deletion	Amplification	Deletion	4.96129	4.86708	4.7264	BRCA
TCGA-A1-A0SP	Normal	Amplification	Amplification	5.12213	3.53568	5.15311	BRCA
TCGA-A1-A0SQ	Normal	Normal	Normal	5.17634	3.10027	4.11767	BRCA
TCGA-A2-A04N	Normal	Normal	Normal	4.85278	2.86317	4.06566	BRCA
TCGA-A2-A04P	Normal	Normal	Amplification	4.02546	2.26963	3.95413	BRCA
TCGA-A2-A04Q	Normal	Normal	Normal	5.09259	2.67348	4.54872	BRCA
TCGA-A2-A04R	Deletion	Normal	Normal	5.48922	4.13312	4.80269	BRCA
TCGA-A2-A04T	Amplification	Deletion	Deletion	6.47341	3.48399	4.11312	BRCA
TCGA-A2-A04U	Amplification	Amplification	Amplification	6.84681	3.74153	5.08853	BRCA
TCGA-A2-A04V	Normal	Normal	Normal	4.82947	2.99203	4.41207	BRCA
TCGA-A2-A04W	Normal	Normal	Normal	4.69242	2.56681	4.17182	BRCA
TCGA-A2-A04X	Normal	Normal	Amplification	4.97079	2.90346	4.50666	BRCA
TCGA-A2-A04Y	Normal	Normal	Normal	4.56315	2.65495	4.05639	BRCA
TCGA-A2-A0CK	Normal	Normal	Normal	5.00766	2.72902	3.94927	BRCA
TCGA-A2-A0CL	Normal	Amplification	Amplification	5.13699	4.02469	5.01812	BRCA
TCGA-A2-A0CM	Amplification	Amplification	Deletion	5.81591	4.13313	4.01844	BRCA
TCGA-A2-A0CO	Normal	Normal	Normal	4.4208	2.65271	3.81308	BRCA
TCGA-A2-A0CP	Normal	Normal	Normal	4.42226	2.10317	3.98407	BRCA
TCGA-A2-A0CQ	Normal	Normal	Normal	4.96828	2.36708	3.82384	BRCA
TCGA-A2-A0CR	Normal	Normal	Normal	4.61857	1.95706	3.54415	BRCA
TCGA-A2-A0CS	Deletion	Amplification	Amplification	4.80733	2.96414	4.54413	BRCA
TCGA-A2-A0CT	Deletion	Deletion	Amplification	5.06783	3.20189	5.16498	BRCA
TCGA-A2-A0CU	Normal	Normal	Amplification	5.29372	3.19584	5.05963	BRCA
TCGA-A2-A0CV	Normal	Amplification	Amplification	4.92318	3.27683	4.31141	BRCA
TCGA-A2-A0CW	Deletion	Normal	Normal	4.3372	3.71494	4.90535	BRCA
TCGA-A2-A0CX	Amplification	Amplification	Amplification	5.11677	3.33799	4.70301	BRCA
TCGA-A2-A0D0	Amplification	Amplification	Deletion	5.92685	4.11456	4.17612	BRCA
TCGA-A2-A0D1	Deletion	Deletion	Normal	5.64813	2.16385	4.80879	BRCA
TCGA-A2-A0D2	Amplification	Normal	Amplification	6.87458	3.1831	4.39721	BRCA
TCGA-A2-A0D3	Normal	Normal	Normal	4.92759	3.46111	4.53135	BRCA
TCGA-A2-A0D4	Deletion	Normal	Amplification	5.98691	4.08896	4.88999	BRCA
TCGA-A2-A0EM	Normal	Normal	Normal	4.75027	3.0352	4.20181	BRCA
TCGA-A2-A0EN	Normal	Normal	Normal	4.44158	2.68866	4.04513	BRCA
TCGA-A2-A0EO	Deletion	Deletion	Normal	4.7988	2.59305	4.20529	BRCA
TCGA-A2-A0EP	Normal	Normal	Normal	4.6162	2.73301	3.73335	BRCA
TCGA-A2-A0EQ	Amplification	Deletion	Amplification	5.1978	2.95634	5.21642	BRCA
TCGA-A2-A0ER	Normal	Normal	Normal	5.26953	3.30555	4.31735	BRCA
TCGA-A2-A0ES	Normal	Normal	Normal	4.95699	3.03502	4.33706	BRCA
TCGA-A2-A0ET	Normal	Normal	Amplification	5.60051	3.92535	5.05821	BRCA
TCGA-A2-A0EU	Normal	Normal	Amplification	5.88364	3.40552	5.02216	BRCA
TCGA-A2-A0EV	Normal	Normal	Normal	5.32742	3.14034	4.19699	BRCA
TCGA-A2-A0EW	Normal	Normal	Normal	4.82701	3.09298	4.14267	BRCA
TCGA-A2-A0EX	Normal	Normal	Normal	4.72256	2.51126	4.18122	BRCA
TCGA-A2-A0EY	Amplification	Amplification	Amplification	5.14994	3.14757	4.84645	BRCA
TCGA-A2-A0ST	Normal	Normal	Deletion	5.26171	3.42349	3.74003	BRCA
TCGA-A2-A0SU	Normal	Normal	Amplification	5.23447	2.78518	5.00777	BRCA
TCGA-A2-A0SV	Deletion	Amplification	Amplification	5.0416	3.07503	4.79231	BRCA
TCGA-A2-A0SW	Amplification	Normal	Amplification	6.00904	3.2241	4.37301	BRCA
TCGA-A2-A0SX	Normal	Amplification	Amplification	5.1506	3.90363	4.54193	BRCA
TCGA-A2-A0SY	Normal	Normal	Normal	4.80965	3.02492	4.23745	BRCA
TCGA-A2-A0T0	Amplification	Normal	Normal	6.07296	3.41195	4.67032	BRCA
TCGA-A2-A0T1	Normal	Amplification	Normal	4.30194	2.75464	3.90718	BRCA
TCGA-A2-A0T2	Amplification	Amplification	Amplification	5.4139	2.95844	4.5228	BRCA
TCGA-A2-A0T3	Amplification	Amplification	Deletion	4.98713	4.41898	4.14538	BRCA
TCGA-A2-A0T4	Normal	Normal	Normal	5.0324	3.22978	4.45873	BRCA
TCGA-A2-A0T5	Normal	Normal	Normal	4.76648	2.9911	4.33938	BRCA
TCGA-A2-A0T6	Normal	Normal	Normal	4.59757	2.93587	4.18363	BRCA
TCGA-A2-A0T7	Normal	Amplification	Amplification	5.1792	3.49159	4.641	BRCA
TCGA-A2-A0YC	Normal	Normal	Normal	5.16157	3.18235	4.31159	BRCA
TCGA-A2-A0YD	Normal	Normal	Amplification	4.64499	3.08148	4.61054	BRCA
TCGA-A2-A0YE	Normal	Deletion	Deletion	5.64708	3.46102	4.16605	BRCA
TCGA-A2-A0YF	Normal	Normal	Normal	4.6488	3.78138	4.62287	BRCA
TCGA-A2-A0YG	Amplification	Amplification	Amplification	5.05922	4.07707	5.33315	BRCA
TCGA-A2-A0YH	Normal	Normal	Deletion	5.21643	3.37392	4.0268	BRCA
TCGA-A2-A0YI	Normal	Normal	Normal	4.67289	3.09538	4.28928	BRCA
TCGA-A2-A0YJ	Amplification	Normal	Amplification	4.94	3.52299	4.97693	BRCA
TCGA-A2-A0YK	Normal	Normal	Normal	4.93219	3.24959	4.29758	BRCA
TCGA-A2-A0YL	Normal	Normal	Normal	4.91714	3.39546	4.40399	BRCA
TCGA-A2-A0YM	Amplification	Amplification	Normal	5.43422	4.91648	4.76019	BRCA
TCGA-A2-A0YT	Normal	Normal	Normal	5.67272	3.71672	4.69494	BRCA
TCGA-A2-A1FV	Normal	Normal	Normal	4.57988	3.5159	4.9046	BRCA
TCGA-A2-A1FW	Normal	Deletion	Amplification	5.46947	3.59805	6.4355	BRCA
TCGA-A2-A1FX	Normal	Normal	Amplification	5.09268	3.65237	4.53479	BRCA
TCGA-A2-A1FZ	Normal	Amplification	Normal	5.04724	4.12595	4.31361	BRCA
TCGA-A2-A1G0	Amplification	Normal	Amplification	4.73394	3.1916	4.61351	BRCA
TCGA-A2-A1G1	Normal	Amplification	Amplification	5.06206	3.5873	5.4128	BRCA
TCGA-A2-A1G4	Normal	Normal	Normal	5.14076	3.73313	4.52674	BRCA
TCGA-A2-A1G6	Normal	Normal	Normal	5.03846	3.06293	4.47373	BRCA
TCGA-A2-A259	Normal	Normal	Normal	4.84107	3.15779	4.39109	BRCA
TCGA-A2-A25A	Normal	Normal	Normal	4.64018	3.21175	4.34496	BRCA
TCGA-A2-A25B	Normal	Normal	Normal	5.6138	3.82465	4.23387	BRCA
TCGA-A2-A25C	Normal	Normal	Normal	5.11677	3.91945	4.57621	BRCA
TCGA-A2-A25D	Normal	Amplification	Amplification	4.94227	3.34349	4.08508	BRCA
TCGA-A2-A25E	Deletion	Normal	Normal	5.07036	3.86894	4.88336	BRCA
TCGA-A2-A25F	Normal	Normal	Normal	5.22057	3.67394	4.08008	BRCA
TCGA-A2-A3KC	Normal	Normal	Amplification	4.64405	3.41379	4.66984	BRCA
TCGA-A2-A3KD	Normal	Normal	Normal	4.75333	2.99657	3.93689	BRCA
TCGA-A2-A3XS	Normal	Amplification	Amplification	5.75237	3.56052	4.41258	BRCA
TCGA-A2-A3XT	Normal	Normal	Amplification	5.76456	3.71939	4.38528	BRCA
TCGA-A2-A3XU	Normal	Normal	Deletion	4.16224	2.34293	3.27818	BRCA
TCGA-A2-A3XV	Normal	Normal	Normal	4.19593	1.47552	3.33458	BRCA
TCGA-A2-A3XW	Normal	Normal	Normal	4.8098	2.26493	3.7497	BRCA
TCGA-A2-A3XX	Normal	Deletion	Normal	5.81063	3.03241	4.32397	BRCA
TCGA-A2-A3XY	Deletion	Deletion	Normal	4.49595	2.62153	4.37453	BRCA
TCGA-A2-A3XZ	Normal	Normal	Normal	5.01754	3.13934	4.24031	BRCA
TCGA-A2-A3Y0	Amplification	Normal	Amplification	6.15482	3.2175	4.70728	BRCA
TCGA-A2-A4RW	Normal	Normal	Normal	4.54284	3.18076	4.27725	BRCA
TCGA-A2-A4RX	Normal	Amplification	Amplification	4.87485	3.74372	4.18325	BRCA
TCGA-A2-A4RY	Normal	Normal	Normal	4.58595	2.93687	4.10777	BRCA
TCGA-A2-A4S0	Normal	Normal	Normal	5.15085	2.7273	4.07403	BRCA
TCGA-A2-A4S1	Normal	Amplification	Normal	4.52559	2.05474	3.28638	BRCA
TCGA-A2-A4S2	Amplification	Normal	Amplification	4.17515	2.79116	4.22951	BRCA
TCGA-A2-A4S3	Deletion	Normal	Deletion	5.50153	4.01496	4.06914	BRCA
TCGA-A7-A0CD	Amplification	Amplification	Amplification	5.41729	3.49222	4.27798	BRCA
TCGA-A7-A0CE	Amplification	Normal	Deletion	5.17412	2.57475	3.88837	BRCA
TCGA-A7-A0CG	Normal	Normal	Normal	4.81533	2.85372	4.39278	BRCA
TCGA-A7-A0CH	Normal	Normal	Normal	5.06327	2.13269	3.81943	BRCA
TCGA-A7-A0CJ	Amplification	Amplification	Amplification	6.26766	4.52052	5.08681	BRCA
TCGA-A7-A0D9	Normal	Normal	Normal	5.12905	2.65631	3.80825	BRCA
TCGA-A7-A0DA	Deletion	Amplification	Amplification	5.14072	3.69128	5.02498	BRCA
TCGA-A7-A0DB	Amplification	Amplification	Amplification	3.30382	4.16636	4.63651	BRCA
TCGA-A7-A0DC	Normal	Normal	Amplification	4.39844	3.98384	5.24308	BRCA
TCGA-A7-A13D	Normal	Amplification	Amplification	4.9475	4.02022	4.87842	BRCA
TCGA-A7-A13E	Normal	Normal	Amplification	4.60938	3.96994	4.98364	BRCA
TCGA-A7-A13F	Normal	Amplification	Deletion	5.21675	3.83516	4.03024	BRCA
TCGA-A7-A13G	Normal	Normal	Normal	4.04191	3.44711	4.51262	BRCA
TCGA-A7-A13H	Normal	Normal	Normal	4.61714	3.11901	4.0487	BRCA
TCGA-A7-A26E	Normal	Normal	Deletion	4.84153	3.73375	4.23735	BRCA
TCGA-A7-A26F	Normal	Deletion	Deletion	4.06774	3.19001	4.42617	BRCA
TCGA-A7-A26G	Amplification	Deletion	Amplification	5.18345	2.95259	4.68512	BRCA
TCGA-A7-A26H	Normal	Amplification	Normal	4.92095	3.90416	4.34668	BRCA
TCGA-A7-A26I	Normal	Normal	Deletion	4.14855	3.64081	3.93526	BRCA
TCGA-A7-A26J	Amplification	Normal	Amplification	4.87751	4.0478	4.76126	BRCA
TCGA-A7-A2KD	Amplification	Deletion	Normal	5.77592	3.66531	4.39013	BRCA
TCGA-A7-A3IY	Normal	Normal	Normal	5.49387	2.63096	3.97325	BRCA
TCGA-A7-A3IZ	Deletion	Normal	Normal	5.3594	3.4069	4.10355	BRCA
TCGA-A7-A3J0	Amplification	Normal	Normal	5.1385	3.14799	4.0781	BRCA
TCGA-A7-A3J1	Deletion	Normal	Normal	4.83416	3.49296	4.24078	BRCA
TCGA-A7-A3RF	Normal	Normal	Normal	5.30939	2.53664	3.97557	BRCA
TCGA-A7-A425	Amplification	Normal	Amplification	4.90435	2.58191	3.915	BRCA
TCGA-A7-A426	Normal	Normal	Normal	4.66214	2.86024	3.90368	BRCA
TCGA-A7-A4SA	Amplification	Normal	Amplification	5.88871	2.95903	4.87369	BRCA
TCGA-A7-A4SB	Normal	Normal	Normal	4.79286	3.41464	4.14403	BRCA
TCGA-A7-A4SD	Amplification	Amplification	Amplification	5.11976	3.8302	4.88971	BRCA
TCGA-A7-A4SE	Deletion	Amplification	Deletion	4.85675	3.69575	3.88116	BRCA
TCGA-A7-A4SF	Deletion	Deletion	Normal	5.24071	3.00312	4.13089	BRCA
TCGA-A7-A56D	Deletion	Amplification	Amplification	3.50987	2.04035	3.95891	BRCA
TCGA-A7-A5ZV	Amplification	Amplification	Deletion	5.51632	3.42108	3.07037	BRCA
TCGA-A7-A5ZW	Normal	Normal	Normal	5.40333	2.93733	4.15872	BRCA
TCGA-A7-A5ZX	Normal	Normal	Normal	4.9938	2.74235	4.01171	BRCA
TCGA-A7-A6VV	Normal	Amplification	Amplification	4.3586	3.1371	4.45996	BRCA
TCGA-A7-A6VW	Deletion	Normal	Amplification	5.0982	3.00348	4.43441	BRCA
TCGA-A7-A6VX	Normal	Amplification	Amplification	5.32864	4.34295	4.36147	BRCA
TCGA-A7-A6VY	Amplification	Normal	Normal	6.65063	3.60517	4.54966	BRCA
TCGA-A8-A06N	Normal	Normal	Amplification	5.24839	3.32087	4.55833	BRCA
TCGA-A8-A06O	Normal	Amplification	Amplification	5.35077	3.56862	4.54667	BRCA
TCGA-A8-A06P	Normal	Normal	Normal	4.85249	2.79643	4.25812	BRCA
TCGA-A8-A06Q	Normal	Amplification	Deletion	5.23715	3.51459	3.7315	BRCA
TCGA-A8-A06R	Normal	Deletion	Deletion	5.2197	2.46568	3.75821	BRCA
TCGA-A8-A06T	Deletion	Normal	Normal	5.70906	3.65981	4.28477	BRCA
TCGA-A8-A06U	Amplification	Amplification	Amplification	6.31807	3.53097	5.06789	BRCA
TCGA-A8-A06X	Normal	Normal	Deletion	6.22311	3.47485	4.28508	BRCA
TCGA-A8-A06Y	Deletion	Normal	Amplification	4.93686	3.19581	4.79768	BRCA
TCGA-A8-A06Z	Deletion	Amplification	Normal	5.82481	3.44062	4.16605	BRCA
TCGA-A8-A075	Amplification	Amplification	Normal	5.67586	3.95875	4.5877	BRCA
TCGA-A8-A076	Amplification	Normal	Amplification	4.94743	3.18792	5.27118	BRCA
TCGA-A8-A079	Normal	Amplification	Deletion	5.15479	3.51898	4.17093	BRCA
TCGA-A8-A07B	Normal	Normal	Amplification	5.50313	3.15295	4.98193	BRCA
TCGA-A8-A07E	Normal	Normal	Normal	4.82807	3.31748	4.39778	BRCA
TCGA-A8-A07F	Normal	Deletion	Normal	4.8384	3.12211	4.44227	BRCA
TCGA-A8-A07G	Normal	Amplification	Normal	4.93686	3.11487	4.17834	BRCA
TCGA-A8-A07I	Normal	Normal	Normal	5.09405	3.69751	4.766	BRCA
TCGA-A8-A07J	Normal	Amplification	Normal	4.80292	3.25231	4.17129	BRCA
TCGA-A8-A07L	Deletion	Amplification	Deletion	5.28923	4.4877	4.09771	BRCA
TCGA-A8-A07O	Normal	Normal	Normal	4.8669	3.5742	4.83381	BRCA
TCGA-A8-A07P	Deletion	Normal	Deletion	4.58773	2.71809	3.57886	BRCA
TCGA-A8-A07R	Deletion	Amplification	Normal	5.14844	4.35826	4.58043	BRCA
TCGA-A8-A07S	Normal	Normal	Normal	5.02014	3.17302	4.24987	BRCA
TCGA-A8-A07U	Normal	Amplification	Normal	5.47127	3.3998	4.63441	BRCA
TCGA-A8-A07W	Amplification	Amplification	Amplification	5.09271	3.9549	4.58829	BRCA
TCGA-A8-A07Z	Amplification	Normal	Amplification	5.05826	2.85629	4.84282	BRCA
TCGA-A8-A081	Normal	Amplification	Amplification	6.55368	4.69482	5.02916	BRCA
TCGA-A8-A082	Normal	Normal	Deletion	5.33459	3.6348	3.84285	BRCA
TCGA-A8-A083	Normal	Normal	Amplification	4.98848	3.03387	4.71142	BRCA
TCGA-A8-A085	Amplification	Amplification	Normal	5.62989	4.12689	4.10821	BRCA
TCGA-A8-A086	Amplification	Normal	Amplification	4.93002	3.06716	4.54484	BRCA
TCGA-A8-A08A	Normal	Normal	Normal	4.771	2.63122	4.04789	BRCA
TCGA-A8-A08B	Amplification	Amplification	Amplification	5.3626	3.64109	4.56546	BRCA
TCGA-A8-A08C	Amplification	Amplification	Normal	4.95418	3.98725	4.2294	BRCA
TCGA-A8-A08G	Normal	Normal	Normal	5.39637	3.56766	4.4651	BRCA
TCGA-A8-A08H	Normal	Normal	Normal	4.71434	3.2006	3.96511	BRCA
TCGA-A8-A08I	Deletion	Amplification	Amplification	5.38678	4.18227	4.35846	BRCA
TCGA-A8-A08J	Normal	Normal	Deletion	5.59201	3.09762	4.22232	BRCA
TCGA-A8-A08L	Deletion	Amplification	Deletion	5.73612	4.22722	3.97052	BRCA
TCGA-A8-A08O	Deletion	Deletion	Deletion	5.20712	3.57168	3.82732	BRCA
TCGA-A8-A08P	Normal	Amplification	Amplification	5.1007	4.40773	4.90054	BRCA
TCGA-A8-A08R	Amplification	Normal	Deletion	6.61061	3.72042	3.7702	BRCA
TCGA-A8-A08T	Amplification	Normal	Normal	4.91572	3.11647	4.33497	BRCA
TCGA-A8-A08X	Normal	Normal	Normal	5.49326	3.31713	4.55826	BRCA
TCGA-A8-A08Z	Normal	Normal	Normal	4.83318	3.22486	4.25184	BRCA
TCGA-A8-A090	Deletion	Normal	Deletion	5.17884	3.71889	4.15209	BRCA
TCGA-A8-A091	Amplification	Amplification	Normal	5.17574	3.44075	4.10725	BRCA
TCGA-A8-A092	Normal	Amplification	Amplification	5.32695	4.0666	5.04741	BRCA
TCGA-A8-A093	Amplification	Amplification	Amplification	4.78332	3.28566	4.3373	BRCA
TCGA-A8-A094	Amplification	Deletion	Normal	7.1545	3.19476	4.35455	BRCA
TCGA-A8-A095	Amplification	Normal	Amplification	5.18292	3.9082	4.50364	BRCA
TCGA-A8-A096	Normal	Normal	Normal	4.9997	2.94906	4.09803	BRCA
TCGA-A8-A097	Deletion	Normal	Normal	5.34469	3.40172	4.09352	BRCA
TCGA-A8-A099	Deletion	Normal	Normal	5.24252	3.80528	4.44142	BRCA
TCGA-A8-A09A	Normal	Deletion	Normal	5.33607	3.04914	4.17602	BRCA
TCGA-A8-A09B	Normal	Amplification	Normal	5.26415	3.4301	4.05056	BRCA
TCGA-A8-A09D	Normal	Normal	Normal	4.91522	2.80962	4.54403	BRCA
TCGA-A8-A09G	Deletion	Normal	Normal	4.9758	3.08649	4.7179	BRCA
TCGA-A8-A09I	Normal	Normal	Amplification	5.40753	3.63249	5.26389	BRCA
TCGA-A8-A09M	Normal	Amplification	Normal	5.01921	3.35973	4.36221	BRCA
TCGA-A8-A09N	Deletion	Normal	Amplification	4.9604	3.30116	4.47484	BRCA
TCGA-A8-A09Q	Deletion	Amplification	Deletion	4.84573	3.73697	3.18585	BRCA
TCGA-A8-A09R	Normal	Amplification	Amplification	5.26277	3.64855	4.79446	BRCA
TCGA-A8-A09T	Normal	Normal	Normal	5.36952	3.44006	4.55743	BRCA
TCGA-A8-A09V	Normal	Normal	Normal	5.33427	3.75815	4.11595	BRCA
TCGA-A8-A09W	Amplification	Normal	Deletion	4.64673	3.2448	3.73948	BRCA
TCGA-A8-A09X	Normal	Amplification	Normal	5.40193	3.55409	4.44633	BRCA
TCGA-A8-A09Z	Normal	Normal	Normal	5.01051	2.76049	3.81825	BRCA
TCGA-A8-A0A1	Normal	Normal	Amplification	5.3174	3.44396	4.43116	BRCA
TCGA-A8-A0A2	Normal	Normal	Deletion	5.03297	3.20941	3.9992	BRCA
TCGA-A8-A0A4	Normal	Normal	Normal	5.39085	3.40185	4.32107	BRCA
TCGA-A8-A0A6	Normal	Normal	Normal	5.19756	3.25853	4.39303	BRCA
TCGA-A8-A0A7	Normal	Normal	Amplification	5.05607	2.6655	4.63841	BRCA
TCGA-A8-A0A9	Normal	Normal	Amplification	4.97142	3.384	4.87105	BRCA
TCGA-A8-A0AB	Deletion	Normal	Deletion	5.11077	3.93094	4.50057	BRCA
TCGA-A8-A0AD	Deletion	Normal	Normal	4.78567	3.18957	4.12723	BRCA
TCGA-AC-A23C	Normal	Normal	Normal	5.26432	3.43525	4.64417	BRCA
TCGA-AC-A23E	Normal	Normal	Normal	4.87137	2.93375	4.12002	BRCA
TCGA-AC-A23G	Normal	Normal	Amplification	4.32263	2.56958	3.7565	BRCA
TCGA-AC-A23H	Normal	Amplification	Amplification	4.69337	2.75597	4.25232	BRCA
TCGA-AC-A2B8	Normal	Normal	Normal	4.72014	3.48303	4.1527	BRCA
TCGA-AC-A2BK	Deletion	Normal	Normal	5.11718	4.37299	5.2392	BRCA
TCGA-AC-A2BM	Deletion	Normal	Amplification	5.61375	4.36409	5.55774	BRCA
TCGA-AC-A2FB	Normal	Normal	Normal	5.01112	3.04174	4.40637	BRCA
TCGA-AC-A2FE	Normal	Normal	Normal	4.66582	3.09246	4.15884	BRCA
TCGA-AC-A2FF	Normal	Normal	Normal	4.87426	3.2272	4.23992	BRCA
TCGA-AC-A2FG	Normal	Normal	Normal	4.97306	3.26828	4.06905	BRCA
TCGA-AC-A2FK	Normal	Normal	Normal	4.89917	3.19136	4.26258	BRCA
TCGA-AC-A2FM	Normal	Amplification	Amplification	5.03917	3.7074	4.72637	BRCA
TCGA-AC-A2FO	Normal	Deletion	Normal	5.16277	3.05696	4.30739	BRCA
TCGA-AC-A2QH	Normal	Deletion	Amplification	4.97641	3.51366	5.23484	BRCA
TCGA-AC-A2QI	Normal	Normal	Normal	5.02433	2.90101	4.20545	BRCA
TCGA-AC-A2QJ	Normal	Amplification	Amplification	3.3393	1.33148	3.12921	BRCA
TCGA-AC-A3BB	Normal	Normal	Normal	4.69247	2.5973	3.9542	BRCA
TCGA-AC-A3EH	Normal	Normal	Normal	4.72384	2.6395	4.60819	BRCA
TCGA-AC-A3HN	Normal	Normal	Normal	4.77886	2.95261	3.89427	BRCA
TCGA-AC-A3OD	Deletion	Amplification	Amplification	4.4621	4.26044	4.86407	BRCA
TCGA-AC-A3QP	Normal	Normal	Normal	4.73004	2.27323	3.58943	BRCA
TCGA-AC-A3QQ	Normal	Normal	Amplification	3.97438	3.92309	4.6916	BRCA
TCGA-AC-A3TM	Normal	Normal	Normal	4.28203	2.00249	3.80407	BRCA
TCGA-AC-A3TN	Normal	Normal	Normal	4.82961	2.03249	3.6821	BRCA
TCGA-AC-A3W5	Normal	Normal	Deletion	4.77944	2.56544	3.49283	BRCA
TCGA-AC-A3W6	Normal	Normal	Normal	4.49353	2.63388	3.69117	BRCA
TCGA-AC-A3W7	Normal	Normal	Normal	4.55107	2.86768	3.97854	BRCA
TCGA-AC-A3YI	Normal	Normal	Normal	4.77761	2.72548	4.07798	BRCA
TCGA-AC-A3YJ	Normal	Normal	Normal	5.59186	2.39417	3.82112	BRCA
TCGA-AC-A4ZE	Deletion	Normal	Normal	5.31602	3.40935	4.15538	BRCA
TCGA-AC-A5EH	Deletion	Normal	Amplification	5.12909	2.66955	5.19077	BRCA
TCGA-AC-A5XS	Normal	Normal	Amplification	4.86917	2.8447	4.38209	BRCA
TCGA-AC-A5XU	Normal	Amplification	Normal	5.12894	3.12657	4.65323	BRCA
TCGA-AC-A62V	Normal	Normal	Deletion	5.29888	2.48923	3.33344	BRCA
TCGA-AC-A62X	Amplification	Amplification	Deletion	4.92328	4.04976	3.91473	BRCA
TCGA-AC-A62Y	Normal	Normal	Amplification	5.53336	2.67246	4.13279	BRCA
TCGA-AC-A6IV	Normal	Normal	Normal	5.27646	3.19472	4.00047	BRCA
TCGA-AC-A6IW	Normal	Amplification	Amplification	4.84031	3.21934	4.7765	BRCA
TCGA-AC-A6IX	Normal	Normal	Normal	4.98377	3.15721	4.24109	BRCA
TCGA-AC-A6NO	Amplification	Normal	Amplification	4.76485	3.3082	4.69221	BRCA
TCGA-AC-A7VB	Deletion	Normal	Deletion	5.70435	3.91835	3.76638	BRCA
TCGA-AC-A7VC	Normal	Normal	Normal	4.62609	2.84608	3.6759	BRCA
TCGA-AC-A8OP	Normal	Normal	Deletion	4.94437	2.83411	4.03393	BRCA
TCGA-AC-A8OQ	Deletion	Amplification	Normal	4.20929	3.48491	4.30761	BRCA
TCGA-AC-A8OR	Normal	Normal	Normal	4.80018	3.03547	4.07458	BRCA
TCGA-AC-A8OS	Normal	Normal	Normal	4.47801	2.85494	3.99618	BRCA
TCGA-AN-A03X	Normal	Normal	Amplification	4.69536	2.11899	4.57694	BRCA
TCGA-AN-A03Y	Amplification	Amplification	Amplification	5.11438	3.76732	4.51043	BRCA
TCGA-AN-A041	Deletion	Amplification	Amplification	4.88496	3.52037	4.75389	BRCA
TCGA-AN-A046	Normal	Normal	Normal	4.76864	2.89552	4.11411	BRCA
TCGA-AN-A049	Deletion	Amplification	Normal	5.04545	4.43288	4.42833	BRCA
TCGA-AN-A04A	Amplification	Normal	Amplification	5.66788	2.82282	4.85615	BRCA
TCGA-AN-A04C	Normal	Deletion	Amplification	5.1094	2.83978	4.81339	BRCA
TCGA-AN-A04D	Normal	Amplification	Normal	5.73649	4.15104	4.80408	BRCA
TCGA-AN-A0AJ	Deletion	Amplification	Amplification	5.42079	4.17293	4.59383	BRCA
TCGA-AN-A0AK	Deletion	Normal	Normal	4.71972	3.90854	5.24505	BRCA
TCGA-AN-A0AL	Deletion	Normal	Normal	5.21782	3.06617	4.25736	BRCA
TCGA-AN-A0AM	Amplification	Amplification	Amplification	6.60036	3.14078	4.51796	BRCA
TCGA-AN-A0AR	Deletion	Deletion	Normal	5.58117	2.40987	4.48637	BRCA
TCGA-AN-A0AS	Normal	Amplification	Amplification	4.90811	2.76804	4.56492	BRCA
TCGA-AN-A0AT	Deletion	Deletion	Deletion	5.50912	3.16038	3.83766	BRCA
TCGA-AN-A0FD	Deletion	Normal	Normal	5.34508	3.00971	4.26686	BRCA
TCGA-AN-A0FF	Normal	Normal	Normal	4.95533	3.15967	4.22258	BRCA
TCGA-AN-A0FJ	Deletion	Amplification	Normal	5.20861	3.63671	5.10024	BRCA
TCGA-AN-A0FK	Normal	Normal	Normal	5.32153	3.09559	4.08086	BRCA
TCGA-AN-A0FL	Normal	Amplification	Normal	4.32747	2.82296	3.95677	BRCA
TCGA-AN-A0FN	Normal	Normal	Normal	4.97985	2.69492	3.93148	BRCA
TCGA-AN-A0FS	Normal	Normal	Normal	5.12974	2.94251	4.00765	BRCA
TCGA-AN-A0FT	Amplification	Deletion	Amplification	4.91191	1.9821	4.13472	BRCA
TCGA-AN-A0FV	Deletion	Normal	Amplification	6.09548	3.4406	4.96376	BRCA
TCGA-AN-A0FW	Normal	Amplification	Normal	5.19727	3.45721	4.28471	BRCA
TCGA-AN-A0FX	Amplification	Amplification	Amplification	5.63301	4.10089	5.00844	BRCA
TCGA-AN-A0FY	Amplification	Normal	Deletion	5.53112	3.82582	4.33433	BRCA
TCGA-AN-A0FZ	Normal	Amplification	Amplification	4.87978	3.17138	4.82126	BRCA
TCGA-AN-A0XL	Amplification	Normal	Amplification	4.7531	3.40072	4.33189	BRCA
TCGA-AN-A0XN	Normal	Normal	Normal	4.64133	2.82896	4.27994	BRCA
TCGA-AN-A0XO	Normal	Amplification	Amplification	4.78747	3.07488	4.49666	BRCA
TCGA-AN-A0XP	Normal	Normal	Amplification	4.92087	3.10864	4.72063	BRCA
TCGA-AN-A0XR	Normal	Normal	Normal	4.86426	2.96979	4.24187	BRCA
TCGA-AN-A0XS	Normal	Normal	Normal	4.9412	3.26909	4.4579	BRCA
TCGA-AN-A0XT	Deletion	Normal	Normal	4.8969	3.25385	4.47216	BRCA
TCGA-AN-A0XU	Deletion	Amplification	Normal	5.45584	4.42821	4.6271	BRCA
TCGA-AN-A0XV	Normal	Normal	Normal	4.81219	3.07998	4.32822	BRCA
TCGA-AN-A0XW	Normal	Normal	Deletion	5.09977	3.3967	3.65418	BRCA
TCGA-AO-A03L	Normal	Amplification	Amplification	5.30197	3.97915	4.69085	BRCA
TCGA-AO-A03M	Normal	Normal	Amplification	5.09828	3.26151	5.88591	BRCA
TCGA-AO-A03N	Deletion	Normal	Amplification	3.89327	2.22769	4.42353	BRCA
TCGA-AO-A03O	Amplification	Amplification	Normal	5.87145	3.84447	4.62558	BRCA
TCGA-AO-A03P	Normal	Deletion	Amplification	5.33793	3.17003	5.11253	BRCA
TCGA-AO-A03R	Deletion	Normal	Deletion	5.17282	2.52693	3.33455	BRCA
TCGA-AO-A03T	Normal	Normal	Normal	4.71217	2.37731	3.72697	BRCA
TCGA-AO-A03U	Normal	Normal	Normal	4.41595	2.6392	3.81242	BRCA
TCGA-AO-A03V	Normal	Normal	Amplification	5.43105	3.24658	5.1854	BRCA
TCGA-AO-A0J2	Amplification	Normal	Deletion	5.21808	3.03839	3.60133	BRCA
TCGA-AO-A0J3	Deletion	Normal	Normal	5.86764	3.48667	4.3542	BRCA
TCGA-AO-A0J4	Amplification	Amplification	Amplification	5.77738	3.84172	4.52382	BRCA
TCGA-AO-A0J5	Normal	Normal	Normal	5.04883	2.89742	4.23115	BRCA
TCGA-AO-A0J6	Amplification	Normal	Deletion	5.86026	3.46252	4.51104	BRCA
TCGA-AO-A0J7	Normal	Amplification	Amplification	5.34658	4.38611	4.74286	BRCA
TCGA-AO-A0J8	Normal	Normal	Normal	4.98908	2.98937	4.30697	BRCA
TCGA-AO-A0J9	Amplification	Normal	Amplification	4.39934	2.47069	3.75776	BRCA
TCGA-AO-A0JA	Deletion	Deletion	Normal	5.17783	2.69257	4.68811	BRCA
TCGA-AO-A0JB	Normal	Normal	Normal	3.64097	1.77253	2.9923	BRCA
TCGA-AO-A0JC	Normal	Normal	Normal	4.81779	3.72256	4.05093	BRCA
TCGA-AO-A0JD	Normal	Normal	Amplification	5.61975	3.94624	5.16748	BRCA
TCGA-AO-A0JE	Amplification	Normal	Amplification	4.97058	3.06701	4.8367	BRCA
TCGA-AO-A0JF	Normal	Normal	Normal	4.74628	2.80946	4.12224	BRCA
TCGA-AO-A0JG	Normal	Normal	Normal	5.34579	3.18531	4.63852	BRCA
TCGA-AO-A0JI	Deletion	Normal	Amplification	4.77745	3.52916	5.14679	BRCA
TCGA-AO-A0JJ	Deletion	Normal	Normal	4.99812	3.10803	4.11528	BRCA
TCGA-AO-A0JL	Normal	Normal	Amplification	4.23629	2.07496	3.68126	BRCA
TCGA-AO-A0JM	Deletion	Deletion	Amplification	4.39812	2.75254	4.66655	BRCA
TCGA-AO-A124	Amplification	Deletion	Amplification	6.106	3.73507	4.53067	BRCA
TCGA-AO-A125	Normal	Normal	Normal	4.82478	3.12419	3.63706	BRCA
TCGA-AO-A126	Normal	Normal	Normal	4.33958	2.39574	3.69567	BRCA
TCGA-AO-A128	Amplification	Amplification	Amplification	5.21236	4.20602	4.18305	BRCA
TCGA-AO-A129	Normal	Normal	Normal	5.55368	3.22783	4.30462	BRCA
TCGA-AO-A12A	Normal	Normal	Amplification	5.09417	3.19525	4.39913	BRCA
TCGA-AO-A12B	Amplification	Normal	Amplification	4.41166	2.27614	3.99603	BRCA
TCGA-AO-A12D	Normal	Amplification	Normal	4.75852	3.26582	4.34979	BRCA
TCGA-AO-A12E	Normal	Normal	Amplification	4.67697	3.27172	4.50763	BRCA
TCGA-AO-A12F	Amplification	Normal	Deletion	5.56378	3.38766	4.01836	BRCA
TCGA-AO-A12G	Normal	Normal	Normal	4.97893	2.7827	3.91053	BRCA
TCGA-AO-A12H	Normal	Normal	Normal	4.85379	2.76891	4.10761	BRCA
TCGA-AO-A1KO	Normal	Normal	Normal	4.38713	3.32961	4.33109	BRCA
TCGA-AO-A1KP	Normal	Normal	Amplification	4.19393	3.79919	4.8367	BRCA
TCGA-AO-A1KQ	Deletion	Deletion	Deletion	4.52293	3.02931	4.2117	BRCA
TCGA-AO-A1KR	Amplification	Amplification	Normal	4.83067	3.69782	3.97955	BRCA
TCGA-AO-A1KS	Normal	Deletion	Amplification	4.61652	3.72226	5.36364	BRCA
TCGA-AO-A1KT	Normal	Normal	Deletion	5.04547	3.01065	3.47114	BRCA
TCGA-AQ-A04H	Normal	Normal	Deletion	5.31031	3.71279	4.09219	BRCA
TCGA-AQ-A04J	Normal	Normal	Deletion	5.59529	3.91287	4.76681	BRCA
TCGA-AQ-A04L	Normal	Normal	Normal	4.64699	2.59717	4.19826	BRCA
TCGA-AQ-A0Y5	Normal	Normal	Normal	5.39122	3.12822	4.57558	BRCA
TCGA-AQ-A1H2	Deletion	Normal	Amplification	5.45938	2.79094	5.19054	BRCA
TCGA-AQ-A1H3	Normal	Normal	Normal	4.97396	3.48842	4.27705	BRCA
TCGA-AQ-A54N	Amplification	Amplification	Amplification	5.19498	2.82574	4.1629	BRCA
TCGA-AQ-A54O	Normal	Amplification	Amplification	4.77267	2.81458	4.15906	BRCA
TCGA-AQ-A7U7	Normal	Normal	Amplification	4.56786	3.17514	4.2825	BRCA
TCGA-AR-A0TP	Normal	Amplification	Amplification	5.40517	4.13962	4.64867	BRCA
TCGA-AR-A0TQ	Normal	Normal	Amplification	5.20377	3.47796	4.44327	BRCA
TCGA-AR-A0TR	Deletion	Normal	Normal	4.82674	3.60839	4.50288	BRCA
TCGA-AR-A0TS	Amplification	Amplification	Deletion	6.70321	4.43608	3.44154	BRCA
TCGA-AR-A0TT	Normal	Deletion	Amplification	4.86542	3.42287	4.95712	BRCA
TCGA-AR-A0TV	Deletion	Normal	Normal	5.27121	3.67862	4.53595	BRCA
TCGA-AR-A0TW	Amplification	Normal	Deletion	5.38529	2.98271	4.47671	BRCA
TCGA-AR-A0TX	Normal	Normal	Normal	5.12871	3.00044	4.44835	BRCA
TCGA-AR-A0TY	Deletion	Normal	Deletion	5.62555	3.47137	3.85673	BRCA
TCGA-AR-A0TZ	Deletion	Deletion	Normal	4.8428	3.27444	4.92379	BRCA
TCGA-AR-A0U0	Normal	Normal	Amplification	4.6611	3.09158	5.52058	BRCA
TCGA-AR-A0U2	Deletion	Deletion	Amplification	5.38565	4.32172	6.06978	BRCA
TCGA-AR-A0U3	Deletion	Normal	Deletion	5.28769	4.13941	3.90823	BRCA
TCGA-AR-A0U4	Deletion	Amplification	Amplification	5.00523	3.67547	5.18673	BRCA
TCGA-AR-A1AH	Deletion	Deletion	Normal	5.4388	3.60727	5.33626	BRCA
TCGA-AR-A1AI	Normal	Amplification	Amplification	5.40671	4.27714	5.2706	BRCA
TCGA-AR-A1AJ	Normal	Amplification	Normal	5.05764	4.18063	4.29611	BRCA
TCGA-AR-A1AK	Normal	Normal	Normal	4.87461	3.35696	4.17	BRCA
TCGA-AR-A1AL	Normal	Normal	Normal	4.95699	3.53653	4.35179	BRCA
TCGA-AR-A1AM	Normal	Normal	Normal	4.95682	2.98583	4.30317	BRCA
TCGA-AR-A1AN	Normal	Normal	Normal	4.74081	3.1935	4.42121	BRCA
TCGA-AR-A1AO	Normal	Normal	Normal	5.00956	3.07764	3.91152	BRCA
TCGA-AR-A1AP	Normal	Normal	Amplification	5.05335	3.09477	4.95731	BRCA
TCGA-AR-A1AQ	Deletion	Deletion	Normal	5.53377	3.21744	4.82052	BRCA
TCGA-AR-A1AR	Normal	Normal	Deletion	4.52544	4.54325	4.31575	BRCA
TCGA-AR-A1AS	Normal	Amplification	Normal	4.87861	3.69296	4.43961	BRCA
TCGA-AR-A1AU	Normal	Normal	Normal	4.71971	3.17381	4.51438	BRCA
TCGA-AR-A1AV	Amplification	Normal	Amplification	5.20857	3.65612	4.43623	BRCA
TCGA-AR-A1AW	Normal	Normal	Amplification	4.94532	3.61564	5.78386	BRCA
TCGA-AR-A1AX	Normal	Normal	Normal	4.7001	3.2258	4.56844	BRCA
TCGA-AR-A1AY	Deletion	Normal	Deletion	5.63622	3.91429	3.95494	BRCA
TCGA-AR-A24H	Deletion	Deletion	Amplification	4.99815	4.22552	5.01358	BRCA
TCGA-AR-A24K	Normal	Amplification	Deletion	5.41213	3.92377	4.15435	BRCA
TCGA-AR-A24L	Amplification	Normal	Normal	6.20405	4.06185	4.81391	BRCA
TCGA-AR-A24M	Normal	Amplification	Normal	5.21645	3.78745	4.33813	BRCA
TCGA-AR-A24N	Normal	Normal	Normal	5.21774	3.49672	4.22088	BRCA
TCGA-AR-A24O	Normal	Normal	Normal	4.80401	3.25369	4.31883	BRCA
TCGA-AR-A24P	Normal	Normal	Normal	5.17071	3.74017	4.46525	BRCA
TCGA-AR-A24Q	Amplification	Normal	Amplification	4.8461	3.35449	4.75581	BRCA
TCGA-AR-A24R	Amplification	Normal	Normal	5.65596	3.89961	4.61505	BRCA
TCGA-AR-A24S	Deletion	Normal	Amplification	5.04849	3.73787	5.44001	BRCA
TCGA-AR-A24T	Normal	Normal	Normal	4.86938	3.51671	4.40509	BRCA
TCGA-AR-A24U	Normal	Normal	Normal	4.97581	3.59629	4.6514	BRCA
TCGA-AR-A24V	Normal	Amplification	Amplification	5.15141	3.12487	4.49885	BRCA
TCGA-AR-A24W	Normal	Normal	Amplification	5.41462	3.16197	4.4327	BRCA
TCGA-AR-A24X	Normal	Normal	Normal	5.05937	3.67282	4.64665	BRCA
TCGA-AR-A24Z	Amplification	Normal	Amplification	6.17163	3.75301	4.75293	BRCA
TCGA-AR-A250	Normal	Deletion	Amplification	4.93344	3.2458	4.57788	BRCA
TCGA-AR-A251	Deletion	Deletion	Deletion	4.99668	3.77762	4.60953	BRCA
TCGA-AR-A252	Normal	Normal	Deletion	5.04838	3.56629	4.54283	BRCA
TCGA-AR-A254	Amplification	Normal	Amplification	4.32977	3.51806	5.042	BRCA
TCGA-AR-A255	Deletion	Amplification	Normal	4.53961	3.94952	4.48433	BRCA
TCGA-AR-A256	Deletion	Amplification	Amplification	4.39944	4.24505	5.41032	BRCA
TCGA-AR-A2LE	Normal	Normal	Normal	4.71417	2.96229	4.1279	BRCA
TCGA-AR-A2LH	Normal	Normal	Normal	5.11966	2.80459	4.1886	BRCA
TCGA-AR-A2LJ	Normal	Normal	Normal	4.53666	1.9383	3.55976	BRCA
TCGA-AR-A2LK	Normal	Normal	Amplification	5.56167	4.26306	4.86307	BRCA
TCGA-AR-A2LM	Normal	Normal	Normal	4.78658	3.57394	4.23077	BRCA
TCGA-AR-A2LN	Normal	Normal	Normal	4.67716	2.9844	3.98761	BRCA
TCGA-AR-A2LO	Amplification	Normal	Normal	4.68961	3.78491	4.45044	BRCA
TCGA-AR-A2LQ	Normal	Normal	Normal	4.64115	3.02305	3.90621	BRCA
TCGA-AR-A5QM	Amplification	Normal	Amplification	4.25229	2.65406	4.06221	BRCA
TCGA-AR-A5QN	Normal	Normal	Normal	4.83945	3.30391	4.29536	BRCA
TCGA-AR-A5QP	Normal	Amplification	Normal	4.95259	3.54107	4.15882	BRCA
TCGA-AR-A5QQ	Normal	Normal	Normal	4.80105	3.08827	3.82931	BRCA
TCGA-B6-A0I1	Deletion	Normal	Amplification	5.51853	3.06658	4.73706	BRCA
TCGA-B6-A0I2	Amplification	Amplification	Amplification	5.46001	3.19918	4.47938	BRCA
TCGA-B6-A0I5	Amplification	Normal	Amplification	4.1421	1.90869	4.02657	BRCA
TCGA-B6-A0I9	Deletion	Normal	Deletion	5.55378	3.32515	3.9107	BRCA
TCGA-B6-A0IA	Normal	Amplification	Normal	4.398	2.80384	4.00525	BRCA
TCGA-B6-A0IB	Normal	Normal	Amplification	5.09949	3.12607	4.53307	BRCA
TCGA-B6-A0IC	Normal	Normal	Normal	5.07366	3.19388	4.33681	BRCA
TCGA-B6-A0IE	Amplification	Normal	Amplification	4.95578	2.33878	5.22313	BRCA
TCGA-B6-A0IG	Deletion	Deletion	Normal	4.66942	2.45199	4.44703	BRCA
TCGA-B6-A0IH	Normal	Normal	Amplification	4.61283	3.20234	4.67456	BRCA
TCGA-B6-A0IJ	Normal	Amplification	Deletion	5.76391	4.34981	4.01511	BRCA
TCGA-B6-A0IK	Deletion	Amplification	Deletion	6.01321	3.62372	4.05437	BRCA
TCGA-B6-A0IM	Normal	Normal	Normal	5.65653	3.75334	4.53939	BRCA
TCGA-B6-A0IN	Normal	Normal	Normal	4.35486	1.8979	3.83459	BRCA
TCGA-B6-A0IO	Normal	Normal	Amplification	5.59138	3.06215	4.48977	BRCA
TCGA-B6-A0IP	Normal	Normal	Normal	5.14103	3.23587	4.17157	BRCA
TCGA-B6-A0IQ	Amplification	Amplification	Normal	5.87334	3.80874	4.8772	BRCA
TCGA-B6-A0RE	Normal	Normal	Amplification	5.60957	2.73162	4.98245	BRCA
TCGA-B6-A0RG	Amplification	Normal	Normal	5.88805	2.78577	4.45116	BRCA
TCGA-B6-A0RH	Normal	Normal	Amplification	4.70492	2.49726	4.69683	BRCA
TCGA-B6-A0RI	Normal	Normal	Normal	5.06361	3.27081	4.39456	BRCA
TCGA-B6-A0RL	Normal	Normal	Deletion	5.10785	3.7071	3.7714	BRCA
TCGA-B6-A0RM	Normal	Normal	Normal	5.18188	3.26725	4.17243	BRCA
TCGA-B6-A0RN	Normal	Normal	Normal	4.6426	2.60317	4.22966	BRCA
TCGA-B6-A0RO	Normal	Deletion	Amplification	4.81287	2.21076	4.76	BRCA
TCGA-B6-A0RP	Normal	Amplification	Normal	4.99194	3.20151	4.14635	BRCA
TCGA-B6-A0RQ	Normal	Normal	Normal	5.0011	2.80636	4.23528	BRCA
TCGA-B6-A0RS	Normal	Deletion	Deletion	4.42691	2.74626	3.75267	BRCA
TCGA-B6-A0RT	Normal	Normal	Normal	6.62573	3.47255	4.26074	BRCA
TCGA-B6-A0RU	Amplification	Amplification	Amplification	5.52737	3.87425	4.50826	BRCA
TCGA-B6-A0RV	Normal	Normal	Normal	5.57034	3.17106	4.34671	BRCA
TCGA-B6-A0WS	Normal	Normal	Normal	5.0937	3.56436	4.59877	BRCA
TCGA-B6-A0WT	Normal	Normal	Deletion	4.8997	3.90753	3.75206	BRCA
TCGA-B6-A0WV	Normal	Normal	Amplification	5.909	3.85508	5.35043	BRCA
TCGA-B6-A0WW	Normal	Normal	Normal	4.91764	3.14451	4.67165	BRCA
TCGA-B6-A0WX	Deletion	Normal	Deletion	5.14149	3.20401	4.01158	BRCA
TCGA-B6-A0WY	Amplification	Normal	Amplification	5.03566	2.7928	4.7612	BRCA
TCGA-B6-A0WZ	Amplification	Normal	Normal	4.56515	2.82607	3.96735	BRCA
TCGA-B6-A0X0	Normal	Normal	Normal	4.73311	3.04767	4.33652	BRCA
TCGA-B6-A0X1	Amplification	Normal	Deletion	5.64292	3.71503	4.12551	BRCA
TCGA-B6-A0X4	Normal	Normal	Normal	5.18141	2.80206	4.27531	BRCA
TCGA-B6-A0X5	Normal	Normal	Normal	5.40272	3.72244	4.167	BRCA
TCGA-B6-A0X7	Normal	Normal	Normal	4.85453	3.14759	4.42166	BRCA
TCGA-B6-A1KC	Normal	Amplification	Amplification	5.91819	3.90135	5.01274	BRCA
TCGA-B6-A1KF	Amplification	Amplification	Normal	5.28472	3.89423	4.74111	BRCA
TCGA-B6-A1KI	Normal	Deletion	Amplification	5.32167	2.6744	4.48673	BRCA
TCGA-B6-A1KN	Amplification	Normal	Deletion	4.81987	4.05008	4.7737	BRCA
TCGA-B6-A2IU	Normal	Normal	Normal	5.28224	3.30762	4.18517	BRCA
TCGA-B6-A3ZX	Normal	Normal	Normal	5.47112	3.28703	4.0052	BRCA
TCGA-B6-A400	Normal	Normal	Deletion	5.36201	3.03808	3.89827	BRCA
TCGA-B6-A401	Normal	Amplification	Amplification	5.14276	2.85348	4.1005	BRCA
TCGA-B6-A402	Normal	Normal	Amplification	5.12492	3.59795	4.70002	BRCA
TCGA-B6-A408	Normal	Amplification	Amplification	4.92859	2.86239	4.32694	BRCA
TCGA-B6-A409	Amplification	Deletion	Amplification	5.19318	2.04423	4.22878	BRCA
TCGA-B6-A40B	Normal	Normal	Amplification	4.58994	2.58038	3.97401	BRCA
TCGA-B6-A40C	Normal	Normal	Normal	4.70789	3.33677	3.68849	BRCA
TCGA-BH-A0AU	Normal	Amplification	Amplification	4.94894	3.31296	4.28792	BRCA
TCGA-BH-A0AV	Normal	Normal	Deletion	5.42126	4.06182	4.26932	BRCA
TCGA-BH-A0AW	Amplification	Normal	Amplification	5.09759	2.44202	4.60127	BRCA
TCGA-BH-A0AY	Amplification	Normal	Normal	4.70599	2.33938	4.06842	BRCA
TCGA-BH-A0AZ	Normal	Normal	Normal	4.92055	3.32031	4.14128	BRCA
TCGA-BH-A0B0	Deletion	Normal	Normal	4.58219	2.56507	4.22064	BRCA
TCGA-BH-A0B3	Normal	Deletion	Normal	5.24221	3.2165	4.18007	BRCA
TCGA-BH-A0B4	Normal	Amplification	Deletion	4.79223	3.1642	3.7482	BRCA
TCGA-BH-A0B5	Normal	Normal	Normal	4.89474	4.03383	4.55771	BRCA
TCGA-BH-A0B7	Normal	Normal	Deletion	5.0959	2.93727	3.50693	BRCA
TCGA-BH-A0B9	Normal	Normal	Deletion	5.38378	3.90808	3.8865	BRCA
TCGA-BH-A0BA	Normal	Normal	Amplification	4.45928	2.72366	4.14207	BRCA
TCGA-BH-A0BC	Normal	Normal	Normal	5.19996	3.23072	4.19123	BRCA
TCGA-BH-A0BD	Normal	Normal	Normal	4.88992	3.27528	4.11835	BRCA
TCGA-BH-A0BF	Normal	Normal	Amplification	4.91727	3.32556	4.92517	BRCA
TCGA-BH-A0BG	Normal	Normal	Deletion	5.64836	3.18344	3.7442	BRCA
TCGA-BH-A0BJ	Normal	Deletion	Normal	4.88307	2.95616	4.26993	BRCA
TCGA-BH-A0BL	Normal	Amplification	Amplification	5.39087	4.3343	4.88454	BRCA
TCGA-BH-A0BM	Normal	Normal	Normal	5.00532	2.60939	4.19662	BRCA
TCGA-BH-A0BO	Normal	Normal	Normal	4.77666	2.90224	4.05282	BRCA
TCGA-BH-A0BP	Normal	Normal	Deletion	5.36585	2.88383	4.07703	BRCA
TCGA-BH-A0BQ	Normal	Normal	Normal	4.67642	3.25928	4.3567	BRCA
TCGA-BH-A0BR	Deletion	Deletion	Deletion	4.67015	2.42502	3.51331	BRCA
TCGA-BH-A0BS	Normal	Normal	Normal	5.03965	2.79723	4.24932	BRCA
TCGA-BH-A0BT	Normal	Amplification	Amplification	4.97381	2.88362	4.29258	BRCA
TCGA-BH-A0BV	Deletion	Normal	Amplification	5.40204	3.44667	4.47371	BRCA
TCGA-BH-A0BW	Normal	Normal	Normal	4.88905	3.59101	4.31534	BRCA
TCGA-BH-A0BZ	Normal	Deletion	Deletion	5.04487	3.05417	3.655	BRCA
TCGA-BH-A0C0	Normal	Amplification	Deletion	5.16736	4.28205	4.06062	BRCA
TCGA-BH-A0C1	Normal	Deletion	Amplification	4.58897	3.38782	4.79321	BRCA
TCGA-BH-A0C3	Normal	Normal	Normal	4.80107	3.15806	4.39249	BRCA
TCGA-BH-A0C7	Normal	Normal	Deletion	5.66461	4.23743	3.86774	BRCA
TCGA-BH-A0DD	Normal	Normal	Amplification	5.48831	4.11599	4.65991	BRCA
TCGA-BH-A0DE	Normal	Normal	Normal	4.79441	3.39255	4.28621	BRCA
TCGA-BH-A0DG	Deletion	Normal	Amplification	4.66665	2.91326	4.65592	BRCA
TCGA-BH-A0DH	Deletion	Normal	Deletion	5.16627	1.9517	3.89566	BRCA
TCGA-BH-A0DI	Normal	Normal	Normal	4.82928	2.47375	4.0587	BRCA
TCGA-BH-A0DK	Normal	Normal	Normal	5.14777	3.2714	4.43697	BRCA
TCGA-BH-A0DL	Amplification	Amplification	Amplification	5.46731	3.65875	4.8248	BRCA
TCGA-BH-A0DO	Normal	Normal	Normal	4.98285	3.1713	4.34943	BRCA
TCGA-BH-A0DP	Normal	Normal	Normal	4.92106	2.90043	3.95779	BRCA
TCGA-BH-A0DQ	Amplification	Normal	Amplification	4.87462	3.12011	4.24179	BRCA
TCGA-BH-A0DS	Amplification	Amplification	Normal	4.53986	2.47769	3.95822	BRCA
TCGA-BH-A0DT	Normal	Normal	Normal	4.81954	3.25126	4.20363	BRCA
TCGA-BH-A0DV	Normal	Normal	Normal	4.48916	2.28257	3.93095	BRCA
TCGA-BH-A0DX	Deletion	Normal	Normal	4.46474	2.88438	4.40157	BRCA
TCGA-BH-A0DZ	Normal	Normal	Normal	4.98823	2.80129	4.46504	BRCA
TCGA-BH-A0E0	Normal	Deletion	Amplification	4.83388	2.14979	4.12462	BRCA
TCGA-BH-A0E1	Normal	Normal	Deletion	5.11059	3.21879	3.64419	BRCA
TCGA-BH-A0E2	Deletion	Normal	Amplification	5.83686	3.15806	4.88392	BRCA
TCGA-BH-A0E6	Amplification	Normal	Amplification	5.34857	2.57242	4.36965	BRCA
TCGA-BH-A0E7	Normal	Normal	Normal	5.22473	3.10243	4.23462	BRCA
TCGA-BH-A0E9	Normal	Amplification	Amplification	4.98824	3.49058	5.0332	BRCA
TCGA-BH-A0EA	Normal	Normal	Normal	5.26272	3.00769	4.12558	BRCA
TCGA-BH-A0EB	Normal	Amplification	Normal	5.06613	2.80958	4.30208	BRCA
TCGA-BH-A0EE	Deletion	Normal	Deletion	6.01289	3.44537	3.77524	BRCA
TCGA-BH-A0EI	Amplification	Normal	Amplification	5.56122	3.13192	4.56952	BRCA
TCGA-BH-A0GY	Amplification	Normal	Amplification	5.36688	3.1572	5.76131	BRCA
TCGA-BH-A0GZ	Deletion	Normal	Normal	5.07822	2.95828	4.05611	BRCA
TCGA-BH-A0H0	Normal	Normal	Normal	5.1767	4.0271	4.21452	BRCA
TCGA-BH-A0H3	Normal	Normal	Normal	5.02461	3.272	4.28401	BRCA
TCGA-BH-A0H5	Normal	Normal	Normal	5.02035	3.12484	4.23553	BRCA
TCGA-BH-A0H6	Normal	Normal	Normal	4.75067	2.98225	4.12203	BRCA
TCGA-BH-A0H7	Normal	Amplification	Amplification	5.25547	2.90924	4.76375	BRCA
TCGA-BH-A0H9	Normal	Normal	Amplification	4.91898	2.89611	4.84801	BRCA
TCGA-BH-A0HA	Deletion	Normal	Normal	4.87691	2.35071	4.09788	BRCA
TCGA-BH-A0HB	Normal	Normal	Deletion	5.29939	2.76781	3.63086	BRCA
TCGA-BH-A0HI	Normal	Amplification	Amplification	5.09457	2.63242	4.28996	BRCA
TCGA-BH-A0HK	Normal	Normal	Normal	4.918	2.79246	4.23411	BRCA
TCGA-BH-A0HO	Normal	Normal	Normal	4.74963	2.75825	4.06416	BRCA
TCGA-BH-A0HP	Normal	Normal	Normal	4.81112	2.84008	4.29939	BRCA
TCGA-BH-A0HQ	Amplification	Normal	Amplification	4.9154	2.71314	4.21003	BRCA
TCGA-BH-A0HU	Deletion	Amplification	Normal	4.5264	3.68952	4.27032	BRCA
TCGA-BH-A0HW	Deletion	Normal	Normal	5.10018	3.4726	4.64807	BRCA
TCGA-BH-A0HX	Normal	Normal	Amplification	5.40435	3.13896	5.02869	BRCA
TCGA-BH-A0HY	Amplification	Amplification	Amplification	4.41641	3.64506	4.5084	BRCA
TCGA-BH-A0RX	Normal	Normal	Amplification	5.05932	2.72473	4.81127	BRCA
TCGA-BH-A0W3	Deletion	Normal	Normal	5.1547	3.93027	4.36907	BRCA
TCGA-BH-A0W4	Normal	Normal	Normal	4.98043	3.26332	4.51509	BRCA
TCGA-BH-A0W5	Normal	Normal	Amplification	4.73938	3.32185	4.5332	BRCA
TCGA-BH-A0W7	Normal	Normal	Amplification	4.87156	2.75602	4.70055	BRCA
TCGA-BH-A0WA	Amplification	Deletion	Amplification	5.61433	3.68585	5.26937	BRCA
TCGA-BH-A18F	Normal	Deletion	Normal	4.68963	3.27209	4.51649	BRCA
TCGA-BH-A18G	Normal	Normal	Normal	4.37742	2.40218	4.09339	BRCA
TCGA-BH-A18H	Deletion	Amplification	Deletion	4.74175	3.22296	3.82291	BRCA
TCGA-BH-A18I	Normal	Normal	Normal	4.71476	3.29945	4.14476	BRCA
TCGA-BH-A18J	Normal	Normal	Amplification	4.91157	2.91718	4.14959	BRCA
TCGA-BH-A18K	Normal	Normal	Amplification	4.7027	3.12009	4.17834	BRCA
TCGA-BH-A18L	Normal	Deletion	Normal	5.05046	3.65289	4.41847	BRCA
TCGA-BH-A18M	Normal	Normal	Normal	4.85538	2.98968	3.96943	BRCA
TCGA-BH-A18N	Amplification	Amplification	Amplification	5.34301	3.82535	4.39375	BRCA
TCGA-BH-A18P	Normal	Normal	Normal	5.42133	3.64658	4.70522	BRCA
TCGA-BH-A18Q	Deletion	Amplification	Amplification	4.97992	3.23033	4.18535	BRCA
TCGA-BH-A18R	Normal	Amplification	Deletion	4.93248	3.10116	4.23133	BRCA
TCGA-BH-A18S	Normal	Normal	Normal	4.86595	3.00429	3.99874	BRCA
TCGA-BH-A18T	Normal	Amplification	Deletion	5.18387	4.2374	4.48289	BRCA
TCGA-BH-A18U	Amplification	Amplification	Amplification	5.09134	3.23515	4.29677	BRCA
TCGA-BH-A18V	Normal	Amplification	Deletion	5.06635	4.74575	3.88163	BRCA
TCGA-BH-A1EN	Normal	Deletion	Amplification	4.87659	2.69399	4.47683	BRCA
TCGA-BH-A1EO	Normal	Normal	Amplification	4.77112	3.16303	4.55244	BRCA
TCGA-BH-A1ES	Deletion	Normal	Normal	4.5148	2.01299	4.57437	BRCA
TCGA-BH-A1ET	Deletion	Normal	Normal	4.98111	3.35194	4.18594	BRCA
TCGA-BH-A1EU	Normal	Normal	Amplification	5.03519	3.27097	4.23627	BRCA
TCGA-BH-A1EV	Normal	Amplification	Amplification	4.98412	3.47015	4.39682	BRCA
TCGA-BH-A1EW	Normal	Deletion	Amplification	5.04572	3.42891	4.63899	BRCA
TCGA-BH-A1EX	Normal	Normal	Amplification	5.42463	3.24737	4.54038	BRCA
TCGA-BH-A1EY	Deletion	Normal	Normal	5.01864	3.11552	4.84451	BRCA
TCGA-BH-A1F0	Deletion	Amplification	Normal	5.24189	2.91996	4.16552	BRCA
TCGA-BH-A1F2	Normal	Normal	Amplification	4.72488	3.41273	4.94318	BRCA
TCGA-BH-A1F5	Normal	Normal	Normal	4.07378	3.42818	4.83858	BRCA
TCGA-BH-A1F6	Normal	Normal	Amplification	5.61967	3.37638	4.88795	BRCA
TCGA-BH-A1F8	Amplification	Normal	Amplification	4.95307	3.07773	4.21267	BRCA
TCGA-BH-A1FB	Normal	Normal	Normal	4.90347	3.2936	4.19474	BRCA
TCGA-BH-A1FC	Amplification	Amplification	Deletion	5.952	4.34345	4.09378	BRCA
TCGA-BH-A1FD	Deletion	Normal	Deletion	5.36306	3.54449	3.86584	BRCA
TCGA-BH-A1FE	Normal	Normal	Normal	4.65274	2.4804	3.83519	BRCA
TCGA-BH-A1FG	Normal	Normal	Normal	4.88368	2.94006	4.22738	BRCA
TCGA-BH-A1FH	Normal	Normal	Amplification	5.05244	2.93626	4.09541	BRCA
TCGA-BH-A1FJ	Normal	Normal	Normal	4.69716	3.38704	4.25604	BRCA
TCGA-BH-A1FL	Normal	Normal	Normal	5.33627	3.87473	4.40893	BRCA
TCGA-BH-A1FM	Normal	Amplification	Deletion	4.64625	3.59606	3.95999	BRCA
TCGA-BH-A1FN	Normal	Amplification	Deletion	4.94709	3.08327	4.35689	BRCA
TCGA-BH-A1FR	Normal	Normal	Normal	5.25221	3.11294	4.35068	BRCA
TCGA-BH-A1FU	Normal	Deletion	Normal	4.66657	3.13381	4.5978	BRCA
TCGA-BH-A201	Normal	Normal	Normal	5.18892	3.3089	4.35887	BRCA
TCGA-BH-A202	Normal	Amplification	Amplification	4.9693	3.91443	4.78173	BRCA
TCGA-BH-A203	Normal	Deletion	Deletion	4.96136	3.11977	4.21697	BRCA
TCGA-BH-A204	Normal	Normal	Normal	4.72493	2.58785	3.72273	BRCA
TCGA-BH-A208	Normal	Deletion	Normal	4.95122	2.15373	3.83892	BRCA
TCGA-BH-A209	Deletion	Amplification	Amplification	5.04228	3.06234	4.22205	BRCA
TCGA-BH-A28O	Normal	Normal	Normal	4.68367	2.68675	3.95258	BRCA
TCGA-BH-A28Q	Normal	Normal	Amplification	4.90028	3.46542	4.75551	BRCA
TCGA-BH-A2L8	Normal	Normal	Normal	5.09751	2.64167	4.21628	BRCA
TCGA-BH-A42T	Deletion	Amplification	Normal	5.10831	3.86105	4.47599	BRCA
TCGA-BH-A42U	Normal	Normal	Normal	4.89051	2.1684	3.53991	BRCA
TCGA-BH-A42V	Normal	Normal	Normal	4.69095	2.82289	4.00522	BRCA
TCGA-BH-A5IZ	Deletion	Amplification	Amplification	5.17391	3.88717	4.76906	BRCA
TCGA-BH-A5J0	Normal	Amplification	Amplification	4.73484	2.37333	4.11312	BRCA
TCGA-BH-A6R8	Amplification	Normal	Amplification	5.89028	2.54906	4.22958	BRCA
TCGA-BH-A6R9	Normal	Normal	Amplification	4.62341	2.63147	3.72626	BRCA
TCGA-BH-A8FY	Normal	Normal	Normal	4.3426	2.52575	3.4419	BRCA
TCGA-BH-A8FZ	Normal	Normal	Normal	4.55884	2.89216	3.85368	BRCA
TCGA-BH-A8G0	Normal	Normal	Normal	4.92658	2.8718	3.83404	BRCA
TCGA-BH-AB28	Normal	Normal	Normal	5.02865	3.62302	4.14774	BRCA
TCGA-C8-A12K	Deletion	Amplification	Normal	5.35054	4.23369	4.583	BRCA
TCGA-C8-A12L	Amplification	Amplification	Deletion	6.1942	4.02104	4.02112	BRCA
TCGA-C8-A12M	Amplification	Amplification	Deletion	5.12772	3.60711	4.14113	BRCA
TCGA-C8-A12N	Normal	Normal	Normal	4.74926	2.57517	4.08066	BRCA
TCGA-C8-A12O	Normal	Normal	Amplification	5.36115	2.79513	4.53514	BRCA
TCGA-C8-A12P	Amplification	Deletion	Amplification	6.57431	3.24812	4.45383	BRCA
TCGA-C8-A12Q	Amplification	Amplification	Amplification	6.28632	3.60924	4.52007	BRCA
TCGA-C8-A12T	Normal	Normal	Normal	5.08476	2.84297	4.28216	BRCA
TCGA-C8-A12U	Normal	Normal	Amplification	5.60823	3.31616	4.86764	BRCA
TCGA-C8-A12V	Normal	Amplification	Amplification	5.47193	3.66339	5.10621	BRCA
TCGA-C8-A12W	Normal	Deletion	Normal	5.42447	2.91966	4.56179	BRCA
TCGA-C8-A12X	Deletion	Normal	Normal	5.10171	3.27106	4.44811	BRCA
TCGA-C8-A12Y	Normal	Amplification	Amplification	5.42703	3.09776	4.56054	BRCA
TCGA-C8-A12Z	Normal	Normal	Normal	4.80611	3.05641	4.60667	BRCA
TCGA-C8-A130	Normal	Amplification	Deletion	5.49243	3.53647	3.95352	BRCA
TCGA-C8-A131	Normal	Normal	Amplification	4.70241	2.54402	4.6052	BRCA
TCGA-C8-A132	Normal	Normal	Amplification	4.92267	3.35915	5.03871	BRCA
TCGA-C8-A133	Normal	Normal	Normal	4.85026	2.51792	4.04197	BRCA
TCGA-C8-A134	Normal	Normal	Deletion	5.59261	4.11106	3.89155	BRCA
TCGA-C8-A135	Deletion	Deletion	Deletion	4.5847	2.90351	4.54638	BRCA
TCGA-C8-A137	Normal	Normal	Normal	5.34582	3.27861	4.89795	BRCA
TCGA-C8-A138	Normal	Normal	Amplification	4.74741	2.72369	4.04032	BRCA
TCGA-C8-A1HE	Normal	Normal	Normal	5.02718	3.59567	4.18682	BRCA
TCGA-C8-A1HF	Deletion	Deletion	Normal	6.08092	3.06924	4.49234	BRCA
TCGA-C8-A1HG	Amplification	Deletion	Normal	5.64017	3.0342	4.81065	BRCA
TCGA-C8-A1HI	Normal	Amplification	Amplification	5.66684	3.10566	4.55922	BRCA
TCGA-C8-A1HJ	Deletion	Amplification	Deletion	4.99813	4.68778	4.22154	BRCA
TCGA-C8-A1HK	Deletion	Deletion	Amplification	5.72147	3.03088	5.19388	BRCA
TCGA-C8-A1HL	Deletion	Normal	Normal	4.88036	3.47051	4.36717	BRCA
TCGA-C8-A1HM	Normal	Deletion	Amplification	6.41677	4.21445	4.60203	BRCA
TCGA-C8-A1HN	Normal	Amplification	Deletion	5.85223	3.85782	3.75291	BRCA
TCGA-C8-A1HO	Deletion	Normal	Normal	6.29047	3.6718	4.77887	BRCA
TCGA-C8-A26V	Deletion	Normal	Normal	5.04495	3.45408	4.47955	BRCA
TCGA-C8-A26W	Deletion	Amplification	Normal	5.4835	4.21261	4.43525	BRCA
TCGA-C8-A26X	Normal	Normal	Normal	5.0672	2.7071	4.18194	BRCA
TCGA-C8-A26Y	Normal	Normal	Normal	5.59678	3.77135	4.48676	BRCA
TCGA-C8-A26Z	Normal	Normal	Deletion	5.28189	3.37654	4.05923	BRCA
TCGA-C8-A273	Normal	Normal	Normal	4.78788	2.85024	4.11582	BRCA
TCGA-C8-A274	Amplification	Normal	Normal	4.98594	3.39201	4.38514	BRCA
TCGA-C8-A275	Amplification	Normal	Normal	4.93209	3.61852	4.65223	BRCA
TCGA-C8-A278	Normal	Normal	Amplification	4.87484	3.4122	4.83941	BRCA
TCGA-C8-A27A	Normal	Normal	Normal	5.40313	4.65511	5.17285	BRCA
TCGA-C8-A27B	Amplification	Amplification	Normal	7.09265	4.53279	4.76422	BRCA
TCGA-C8-A3M7	Normal	Normal	Normal	5.04566	3.18979	4.21885	BRCA
TCGA-C8-A3M8	Normal	Amplification	Amplification	4.98128	3.6888	4.50957	BRCA
TCGA-C8-A8HP	Normal	Amplification	Normal	4.59155	3.263	4.07824	BRCA
TCGA-C8-A8HQ	Deletion	Normal	Deletion	5.22327	3.3188	3.9957	BRCA
TCGA-C8-A8HR	Amplification	Normal	Amplification	6.36582	2.64566	3.99568	BRCA
TCGA-D8-A13Y	Deletion	Normal	Normal	6.91394	5.15155	4.47074	BRCA
TCGA-D8-A13Z	Normal	Amplification	Amplification	5.91956	4.28853	4.80179	BRCA
TCGA-D8-A140	Normal	Normal	Normal	4.97963	3.41024	4.28472	BRCA
TCGA-D8-A141	Normal	Normal	Normal	4.69107	2.93942	4.02126	BRCA
TCGA-D8-A142	Amplification	Normal	Amplification	5.40616	2.95458	4.4477	BRCA
TCGA-D8-A143	Amplification	Amplification	Amplification	6.37281	4.52484	5.02627	BRCA
TCGA-D8-A145	Normal	Normal	Amplification	4.96345	3.24087	4.81845	BRCA
TCGA-D8-A147	Amplification	Normal	Amplification	5.45822	4.38949	4.79043	BRCA
TCGA-D8-A1J8	Normal	Deletion	Amplification	4.85942	3.62368	4.95044	BRCA
TCGA-D8-A1J9	Amplification	Amplification	Deletion	4.83668	3.64623	3.86542	BRCA
TCGA-D8-A1JA	Deletion	Normal	Normal	4.55128	3.78415	4.9995	BRCA
TCGA-D8-A1JB	Amplification	Deletion	Amplification	5.49388	2.99038	4.64951	BRCA
TCGA-D8-A1JC	Deletion	Normal	Normal	5.22326	3.87031	4.92911	BRCA
TCGA-D8-A1JD	Deletion	Amplification	Amplification	4.0658	3.83224	4.96496	BRCA
TCGA-D8-A1JE	Normal	Normal	Amplification	4.93549	3.65101	4.72789	BRCA
TCGA-D8-A1JF	Amplification	Normal	Amplification	5.49393	3.45609	4.86978	BRCA
TCGA-D8-A1JG	Normal	Deletion	Amplification	5.21075	3.48544	5.04973	BRCA
TCGA-D8-A1JH	Normal	Normal	Amplification	5.10275	3.17568	4.2762	BRCA
TCGA-D8-A1JI	Deletion	Normal	Amplification	4.93045	3.17444	4.84632	BRCA
TCGA-D8-A1JJ	Deletion	Amplification	Normal	4.48278	3.85877	4.73935	BRCA
TCGA-D8-A1JK	Normal	Normal	Deletion	5.38989	3.00055	3.41891	BRCA
TCGA-D8-A1JL	Deletion	Amplification	Deletion	4.89651	4.12365	4.15141	BRCA
TCGA-D8-A1JM	Deletion	Normal	Normal	4.51327	3.66852	4.99644	BRCA
TCGA-D8-A1JN	Normal	Normal	Normal	4.615	2.92307	4.73723	BRCA
TCGA-D8-A1JP	Amplification	Amplification	Amplification	6.13072	4.40647	4.95582	BRCA
TCGA-D8-A1JS	Normal	Normal	Normal	4.76895	2.16828	3.82422	BRCA
TCGA-D8-A1JT	Amplification	Normal	Amplification	4.30502	3.37411	5.16403	BRCA
TCGA-D8-A1JU	Normal	Normal	Normal	5.15738	2.79927	4.00026	BRCA
TCGA-D8-A1X5	Deletion	Amplification	Amplification	4.68242	3.66721	4.56679	BRCA
TCGA-D8-A1X6	Normal	Normal	Normal	5.27139	3.53826	4.34024	BRCA
TCGA-D8-A1X7	Normal	Normal	Normal	5.41717	3.67677	4.4053	BRCA
TCGA-D8-A1X8	Normal	Normal	Normal	5.18549	3.40175	4.31596	BRCA
TCGA-D8-A1X9	Amplification	Normal	Deletion	5.43193	3.59531	4.13283	BRCA
TCGA-D8-A1XA	Deletion	Normal	Deletion	5.11292	3.6817	3.67927	BRCA
TCGA-D8-A1XB	Normal	Deletion	Amplification	4.8349	3.15637	4.35692	BRCA
TCGA-D8-A1XC	Normal	Normal	Normal	5.22968	3.13295	3.96343	BRCA
TCGA-D8-A1XD	Normal	Normal	Deletion	4.82826	3.62756	3.94505	BRCA
TCGA-D8-A1XF	Normal	Normal	Amplification	4.39424	4.26474	4.95152	BRCA
TCGA-D8-A1XG	Normal	Normal	Normal	5.08003	3.58952	4.2795	BRCA
TCGA-D8-A1XJ	Deletion	Amplification	Deletion	5.26697	3.9563	2.76482	BRCA
TCGA-D8-A1XK	Normal	Amplification	Deletion	5.60318	4.83795	1.28592	BRCA
TCGA-D8-A1XL	Normal	Amplification	Amplification	5.849	3.90235	4.80177	BRCA
TCGA-D8-A1XM	Normal	Normal	Normal	5.31356	3.36818	4.58989	BRCA
TCGA-D8-A1XO	Deletion	Normal	Normal	4.95846	3.78736	4.58508	BRCA
TCGA-D8-A1XQ	Amplification	Amplification	Deletion	6.10753	3.77426	3.9556	BRCA
TCGA-D8-A1XR	Normal	Deletion	Normal	5.37956	3.07607	4.26899	BRCA
TCGA-D8-A1XS	Normal	Normal	Amplification	5.22733	4.01445	5.04242	BRCA
TCGA-D8-A1XT	Normal	Amplification	Normal	5.19128	4.2404	4.79716	BRCA
TCGA-D8-A1XU	Normal	Amplification	Amplification	4.80732	3.35623	4.50266	BRCA
TCGA-D8-A1XV	Normal	Amplification	Normal	5.27142	3.43384	4.17725	BRCA
TCGA-D8-A1XW	Amplification	Normal	Amplification	5.78826	3.38072	4.48786	BRCA
TCGA-D8-A1XY	Normal	Deletion	Amplification	5.11351	2.28909	4.6894	BRCA
TCGA-D8-A1XZ	Amplification	Deletion	Deletion	6.28021	3.58329	4.17818	BRCA
TCGA-D8-A1Y0	Normal	Normal	Deletion	4.7559	3.93449	3.87268	BRCA
TCGA-D8-A1Y1	Normal	Deletion	Amplification	5.24704	2.98342	4.5543	BRCA
TCGA-D8-A1Y2	Normal	Amplification	Normal	5.02204	3.13159	4.0939	BRCA
TCGA-D8-A1Y3	Deletion	Normal	Deletion	5.26711	2.98652	4.04062	BRCA
TCGA-D8-A27E	Normal	Normal	Normal	5.21414	2.86973	4.159	BRCA
TCGA-D8-A27F	Deletion	Normal	Deletion	5.71611	4.33338	3.87688	BRCA
TCGA-D8-A27G	Normal	Normal	Normal	5.44631	3.28505	4.45171	BRCA
TCGA-D8-A27H	Amplification	Normal	Deletion	6.22287	3.12357	3.36025	BRCA
TCGA-D8-A27I	Normal	Normal	Amplification	4.56486	3.01	4.55295	BRCA
TCGA-D8-A27K	Normal	Normal	Normal	4.7608	3.59469	4.4423	BRCA
TCGA-D8-A27L	Normal	Normal	Amplification	4.79705	3.108	4.77056	BRCA
TCGA-D8-A27M	Normal	Normal	Amplification	4.88092	3.7322	4.42218	BRCA
TCGA-D8-A27N	Normal	Deletion	Normal	4.91808	2.62399	4.1733	BRCA
TCGA-D8-A27P	Normal	Normal	Normal	4.88864	2.89461	4.27927	BRCA
TCGA-D8-A27R	Amplification	Amplification	Deletion	5.2571	3.34917	4.18399	BRCA
TCGA-D8-A27T	Deletion	Normal	Normal	4.84799	3.30769	4.2064	BRCA
TCGA-D8-A27V	Amplification	Normal	Normal	4.98499	3.24053	4.32991	BRCA
TCGA-D8-A27W	Normal	Normal	Amplification	4.75883	3.31771	5.20653	BRCA
TCGA-D8-A3Z5	Normal	Normal	Normal	4.3433	2.75636	3.72697	BRCA
TCGA-D8-A3Z6	Amplification	Normal	Normal	4.29922	2.39983	3.79534	BRCA
TCGA-D8-A4Z1	Normal	Normal	Normal	4.84481	3.01869	4.03866	BRCA
TCGA-D8-A73U	Normal	Normal	Amplification	4.6759	2.88283	4.49613	BRCA
TCGA-D8-A73W	Normal	Normal	Normal	4.74631	2.8899	4.04897	BRCA
TCGA-D8-A73X	Normal	Amplification	Amplification	4.91635	3.24271	4.11414	BRCA
TCGA-E2-A105	Normal	Normal	Normal	4.95479	3.41185	4.9359	BRCA
TCGA-E2-A107	Normal	Normal	Normal	4.89572	3.2293	4.28496	BRCA
TCGA-E2-A108	Normal	Normal	Normal	4.97821	3.03234	4.23306	BRCA
TCGA-E2-A109	Normal	Amplification	Amplification	5.65799	3.52546	5.58484	BRCA
TCGA-E2-A10A	Normal	Normal	Normal	5.3779	4.00464	4.43643	BRCA
TCGA-E2-A10B	Amplification	Amplification	Amplification	5.0389	3.66821	4.95098	BRCA
TCGA-E2-A10C	Normal	Deletion	Amplification	4.67138	2.27076	3.9984	BRCA
TCGA-E2-A10E	Normal	Normal	Normal	4.8971	3.26564	4.4444	BRCA
TCGA-E2-A10F	Normal	Normal	Normal	4.76826	3.4592	4.2503	BRCA
TCGA-E2-A14N	Normal	Amplification	Normal	4.64043	3.88129	4.56176	BRCA
TCGA-E2-A14O	Normal	Amplification	Amplification	4.96306	2.96813	4.30891	BRCA
TCGA-E2-A14P	Deletion	Amplification	Amplification	5.51748	3.8011	4.77903	BRCA
TCGA-E2-A14Q	Normal	Normal	Normal	5.148	3.50445	4.26206	BRCA
TCGA-E2-A14R	Amplification	Amplification	Deletion	6.17906	4.27851	3.78742	BRCA
TCGA-E2-A14T	Normal	Deletion	Amplification	5.12674	3.22512	5.07548	BRCA
TCGA-E2-A14U	Normal	Normal	Normal	4.82294	2.82932	4.03453	BRCA
TCGA-E2-A14V	Amplification	Amplification	Amplification	5.31295	3.86062	5.39207	BRCA
TCGA-E2-A14W	Normal	Normal	Normal	5.24813	3.13697	4.75682	BRCA
TCGA-E2-A14X	Amplification	Normal	Amplification	5.74331	3.46464	4.51707	BRCA
TCGA-E2-A14Y	Amplification	Normal	Normal	4.61172	3.57017	4.7513	BRCA
TCGA-E2-A14Z	Normal	Amplification	Amplification	4.92258	3.43709	5.00423	BRCA
TCGA-E2-A150	Normal	Deletion	Deletion	5.10957	2.87822	3.89195	BRCA
TCGA-E2-A152	Amplification	Normal	Amplification	4.89765	2.76904	4.29809	BRCA
TCGA-E2-A153	Normal	Normal	Amplification	4.71139	2.56234	4.3476	BRCA
TCGA-E2-A154	Normal	Amplification	Amplification	4.78833	3.99714	4.84137	BRCA
TCGA-E2-A155	Deletion	Normal	Normal	5.51058	3.77052	4.61118	BRCA
TCGA-E2-A156	Normal	Normal	Normal	5.12556	3.38651	4.5345	BRCA
TCGA-E2-A158	Amplification	Normal	Normal	4.93053	2.67365	3.9517	BRCA
TCGA-E2-A159	Normal	Amplification	Amplification	5.59885	4.25929	4.90349	BRCA
TCGA-E2-A15A	Normal	Normal	Deletion	5.92694	3.55896	4.18899	BRCA
TCGA-E2-A15C	Normal	Normal	Amplification	4.79833	3.25045	4.80744	BRCA
TCGA-E2-A15D	Amplification	Normal	Normal	5.2125	3.25099	4.20702	BRCA
TCGA-E2-A15E	Normal	Amplification	Deletion	4.74541	3.46274	3.69197	BRCA
TCGA-E2-A15F	Normal	Normal	Deletion	5.21654	3.93726	4.16441	BRCA
TCGA-E2-A15G	Normal	Amplification	Normal	5.36504	3.46765	4.30323	BRCA
TCGA-E2-A15H	Deletion	Normal	Amplification	4.9559	3.53852	4.73577	BRCA
TCGA-E2-A15I	Normal	Normal	Normal	4.52397	2.77543	4.16531	BRCA
TCGA-E2-A15J	Normal	Normal	Normal	4.79534	2.99068	4.2605	BRCA
TCGA-E2-A15K	Deletion	Normal	Amplification	5.24824	3.59864	4.14606	BRCA
TCGA-E2-A15L	Normal	Normal	Normal	5.13103	3.24166	4.23806	BRCA
TCGA-E2-A15M	Normal	Normal	Normal	4.69007	2.76687	3.96756	BRCA
TCGA-E2-A15O	Normal	Deletion	Amplification	5.06935	3.11188	5.04992	BRCA
TCGA-E2-A15P	Deletion	Normal	Normal	4.81582	3.6216	4.37448	BRCA
TCGA-E2-A15R	Normal	Normal	Normal	4.97798	4.45149	4.71835	BRCA
TCGA-E2-A15S	Amplification	Normal	Deletion	5.25818	3.99181	1.12553	BRCA
TCGA-E2-A15T	Normal	Normal	Normal	4.98896	3.74175	4.69123	BRCA
TCGA-E2-A1AZ	Normal	Amplification	Amplification	5.48572	4.25129	5.00157	BRCA
TCGA-E2-A1B0	Amplification	Normal	Amplification	5.17818	3.64328	4.76605	BRCA
TCGA-E2-A1B1	Normal	Normal	Normal	5.27402	3.52752	4.5404	BRCA
TCGA-E2-A1B4	Normal	Normal	Normal	4.87148	2.46072	4.08112	BRCA
TCGA-E2-A1B5	Normal	Normal	Normal	5.0167	2.40509	4.1492	BRCA
TCGA-E2-A1B6	Normal	Normal	Normal	5.53634	3.1486	3.67552	BRCA
TCGA-E2-A1BC	Normal	Normal	Normal	5.1884	3.28405	4.30812	BRCA
TCGA-E2-A1BD	Normal	Normal	Amplification	4.59532	3.16115	4.13726	BRCA
TCGA-E2-A1IE	Deletion	Amplification	Normal	5.35567	4.11161	4.65931	BRCA
TCGA-E2-A1IF	Normal	Normal	Normal	4.81789	2.51256	3.77249	BRCA
TCGA-E2-A1IG	Normal	Normal	Normal	4.99989	3.03101	4.36591	BRCA
TCGA-E2-A1IH	Normal	Amplification	Amplification	4.54263	3.4729	4.57139	BRCA
TCGA-E2-A1II	Normal	Deletion	Amplification	5.1982	3.48593	5.04626	BRCA
TCGA-E2-A1IJ	Normal	Normal	Normal	4.75586	2.66031	3.90204	BRCA
TCGA-E2-A1IK	Normal	Normal	Normal	5.58341	2.39065	4.03409	BRCA
TCGA-E2-A1IL	Normal	Normal	Normal	4.85842	3.21714	4.26327	BRCA
TCGA-E2-A1IN	Normal	Normal	Amplification	4.86723	2.88229	4.43383	BRCA
TCGA-E2-A1IO	Normal	Amplification	Amplification	4.86108	3.13582	4.79379	BRCA
TCGA-E2-A1IU	Normal	Normal	Normal	4.96436	3.4107	4.26031	BRCA
TCGA-E2-A1L6	Normal	Normal	Normal	4.75	3.15039	4.34979	BRCA
TCGA-E2-A1L7	Deletion	Amplification	Deletion	4.84814	3.10265	4.11046	BRCA
TCGA-E2-A1L8	Deletion	Normal	Normal	5.13224	3.28243	4.39512	BRCA
TCGA-E2-A1L9	Normal	Normal	Amplification	4.76288	3.01556	4.30907	BRCA
TCGA-E2-A1LA	Amplification	Normal	Normal	5.08854	3.42685	4.05568	BRCA
TCGA-E2-A1LB	Normal	Normal	Normal	4.88464	2.54623	4.06247	BRCA
TCGA-E2-A1LE	Normal	Normal	Normal	4.9202	2.43273	4.37569	BRCA
TCGA-E2-A1LG	Normal	Amplification	Normal	4.80986	4.28965	4.98638	BRCA
TCGA-E2-A1LH	Amplification	Amplification	Amplification	5.11251	2.9523	4.22355	BRCA
TCGA-E2-A1LI	Normal	Amplification	Amplification	6.31582	4.01616	4.65981	BRCA
TCGA-E2-A1LK	Normal	Normal	Amplification	5.19581	3.01753	4.93787	BRCA
TCGA-E2-A1LL	Normal	Normal	Normal	5.19362	3.09488	4.58485	BRCA
TCGA-E2-A2P5	Normal	Normal	Deletion	4.97608	3.02011	3.67686	BRCA
TCGA-E2-A2P6	Normal	Normal	Normal	4.66224	3.19347	3.80027	BRCA
TCGA-E2-A3DX	Normal	Normal	Normal	4.52463	2.95423	3.96482	BRCA
TCGA-E2-A56Z	Amplification	Normal	Amplification	5.68242	3.08197	4.43323	BRCA
TCGA-E2-A570	Normal	Normal	Amplification	5.59004	2.65047	4.36677	BRCA
TCGA-E2-A573	Normal	Amplification	Deletion	5.06173	3.95646	3.91269	BRCA
TCGA-E2-A574	Normal	Deletion	Amplification	4.80373	2.14641	4.65048	BRCA
TCGA-E2-A576	Deletion	Deletion	Amplification	4.61419	2.04747	3.87063	BRCA
TCGA-E2-A9RU	Amplification	Amplification	Amplification	4.37408	2.45105	4.18335	BRCA
TCGA-E9-A1N3	Normal	Normal	Normal	5.98603	3.25181	4.21317	BRCA
TCGA-E9-A1N4	Deletion	Normal	Normal	4.83797	3.53079	4.30288	BRCA
TCGA-E9-A1N5	Normal	Normal	Deletion	4.83232	3.49679	4.24626	BRCA
TCGA-E9-A1N6	Deletion	Normal	Amplification	4.63599	3.16011	4.69836	BRCA
TCGA-E9-A1N8	Deletion	Amplification	Amplification	5.8021	3.94689	5.15687	BRCA
TCGA-E9-A1N9	Amplification	Normal	Amplification	5.87444	3.70753	7.0532	BRCA
TCGA-E9-A1NA	Deletion	Normal	Normal	5.00532	2.78274	3.89511	BRCA
TCGA-E9-A1NC	Deletion	Amplification	Normal	5.23935	2.88902	3.94532	BRCA
TCGA-E9-A1ND	Normal	Normal	Normal	5.34063	3.0718	4.13456	BRCA
TCGA-E9-A1NE	Normal	Normal	Amplification	5.27444	3.64584	4.69634	BRCA
TCGA-E9-A1NF	Deletion	Amplification	Amplification	4.67276	2.72537	3.94895	BRCA
TCGA-E9-A1NG	Normal	Normal	Normal	4.94394	2.90046	4.11083	BRCA
TCGA-E9-A1NH	Normal	Amplification	Normal	4.98301	3.35117	4.14468	BRCA
TCGA-E9-A1NI	Normal	Normal	Amplification	5.3016	3.15899	4.62755	BRCA
TCGA-E9-A1QZ	Normal	Normal	Amplification	5.56111	3.73038	4.78807	BRCA
TCGA-E9-A1R0	Normal	Normal	Normal	5.23373	2.98926	4.25136	BRCA
TCGA-E9-A1R2	Normal	Normal	Normal	5.07838	3.16782	4.84175	BRCA
TCGA-E9-A1R3	Normal	Normal	Amplification	5.47043	2.98508	4.55663	BRCA
TCGA-E9-A1R4	Normal	Deletion	Amplification	5.1727	3.51565	4.54023	BRCA
TCGA-E9-A1R5	Normal	Normal	Amplification	5.10356	3.38547	4.70846	BRCA
TCGA-E9-A1R6	Normal	Normal	Deletion	5.41838	3.37487	3.03358	BRCA
TCGA-E9-A1R7	Normal	Normal	Deletion	5.21423	2.92883	3.97856	BRCA
TCGA-E9-A1RA	Normal	Normal	Amplification	5.13125	3.36322	4.55876	BRCA
TCGA-E9-A1RB	Normal	Amplification	Amplification	4.93628	3.08747	4.17969	BRCA
TCGA-E9-A1RC	Amplification	Amplification	Amplification	5.07684	4.24518	4.96297	BRCA
TCGA-E9-A1RD	Normal	Normal	Normal	5.17544	3.17631	4.0878	BRCA
TCGA-E9-A1RE	Normal	Deletion	Deletion	4.84745	3.16979	4.12205	BRCA
TCGA-E9-A1RF	Normal	Deletion	Amplification	5.42421	2.75366	4.87169	BRCA
TCGA-E9-A1RG	Amplification	Normal	Amplification	6.01561	2.74876	5.05166	BRCA
TCGA-E9-A1RH	Normal	Amplification	Deletion	4.90339	2.393	3.93221	BRCA
TCGA-E9-A1RI	Normal	Normal	Normal	5.13495	3.3847	4.4069	BRCA
TCGA-E9-A226	Normal	Deletion	Amplification	4.75942	3.37816	5.20987	BRCA
TCGA-E9-A227	Normal	Normal	Normal	4.98817	2.79162	4.01971	BRCA
TCGA-E9-A228	Normal	Normal	Normal	5.62178	4.06932	4.55384	BRCA
TCGA-E9-A229	Normal	Normal	Normal	4.98967	3.41379	4.45714	BRCA
TCGA-E9-A22A	Normal	Normal	Normal	5.10946	2.93968	4.67659	BRCA
TCGA-E9-A22B	Normal	Normal	Amplification	5.57434	2.85598	4.7681	BRCA
TCGA-E9-A22D	Normal	Amplification	Deletion	5.40975	3.8401	3.82457	BRCA
TCGA-E9-A22E	Normal	Normal	Amplification	4.97172	2.55072	4.21524	BRCA
TCGA-E9-A22G	Deletion	Deletion	Deletion	6.13448	3.26042	4.98663	BRCA
TCGA-E9-A22H	Normal	Normal	Normal	5.15332	3.92338	4.59831	BRCA
TCGA-E9-A243	Normal	Normal	Normal	5.31927	3.99557	4.69601	BRCA
TCGA-E9-A244	Normal	Amplification	Deletion	4.83645	3.32055	3.88753	BRCA
TCGA-E9-A245	Normal	Normal	Normal	5.08365	2.82409	3.98595	BRCA
TCGA-E9-A247	Amplification	Deletion	Amplification	4.81702	3.19752	5.00939	BRCA
TCGA-E9-A248	Normal	Normal	Amplification	5.65433	4.26805	4.89748	BRCA
TCGA-E9-A249	Normal	Normal	Amplification	5.09097	3.95423	4.64882	BRCA
TCGA-E9-A24A	Normal	Normal	Normal	5.03614	3.29184	4.21087	BRCA
TCGA-E9-A295	Normal	Deletion	Amplification	5.01979	2.45192	4.40276	BRCA
TCGA-E9-A2JS	Normal	Deletion	Normal	5.43028	3.0146	4.31139	BRCA
TCGA-E9-A2JT	Normal	Normal	Normal	5.06959	3.48861	4.21357	BRCA
TCGA-E9-A3HO	Normal	Normal	Deletion	5.33941	3.77972	3.53443	BRCA
TCGA-E9-A3Q9	Normal	Normal	Normal	4.67935	2.67731	3.79321	BRCA
TCGA-E9-A3QA	Normal	Normal	Normal	4.87846	3.11015	4.28884	BRCA
TCGA-E9-A3X8	Normal	Normal	Normal	4.06315	1.83818	3.15097	BRCA
TCGA-E9-A54X	Amplification	Normal	Normal	5.14049	2.74436	4.39358	BRCA
TCGA-E9-A54Y	Normal	Amplification	Amplification	3.31637	2.11899	3.80078	BRCA
TCGA-E9-A5FK	Normal	Normal	Amplification	4.67484	1.91707	3.34908	BRCA
TCGA-E9-A5FL	Deletion	Amplification	Amplification	3.44541	2.67861	3.60737	BRCA
TCGA-E9-A5UO	Deletion	Normal	Normal	4.82241	3.70544	4.17815	BRCA
TCGA-E9-A5UP	Normal	Amplification	Amplification	4.89579	3.18345	4.39477	BRCA
TCGA-E9-A6HE	Normal	Normal	Normal	5.02925	2.01029	3.63467	BRCA
TCGA-EW-A1IW	Normal	Normal	Normal	5.17077	3.58768	4.51385	BRCA
TCGA-EW-A1IX	Normal	Normal	Normal	4.78418	3.00696	4.14024	BRCA
TCGA-EW-A1IY	Amplification	Normal	Amplification	3.94527	3.58689	4.80707	BRCA
TCGA-EW-A1IZ	Normal	Normal	Normal	5.19423	3.21272	4.57851	BRCA
TCGA-EW-A1J1	Deletion	Normal	Normal	5.60473	3.58389	4.89476	BRCA
TCGA-EW-A1J2	Normal	Normal	Normal	4.87	3.33311	4.23234	BRCA
TCGA-EW-A1J3	Normal	Normal	Amplification	4.47381	3.58773	4.8544	BRCA
TCGA-EW-A1J5	Normal	Normal	Amplification	5.04906	3.67964	4.78262	BRCA
TCGA-EW-A1J6	Deletion	Amplification	Amplification	4.38662	3.5031	4.27651	BRCA
TCGA-EW-A1OV	Normal	Normal	Normal	4.8379	3.10972	4.26439	BRCA
TCGA-EW-A1OW	Amplification	Amplification	Normal	5.49233	3.89812	4.59814	BRCA
TCGA-EW-A1OX	Normal	Normal	Normal	5.50415	3.60676	4.385	BRCA
TCGA-EW-A1OY	Normal	Normal	Amplification	5.49684	3.14242	4.87512	BRCA
TCGA-EW-A1OZ	Deletion	Amplification	Deletion	4.72055	3.52149	4.08914	BRCA
TCGA-EW-A1P0	Normal	Normal	Amplification	5.44889	3.3945	4.91495	BRCA
TCGA-EW-A1P1	Normal	Normal	Normal	4.88921	2.99294	4.08901	BRCA
TCGA-EW-A1P3	Normal	Normal	Normal	4.93343	2.80236	3.99713	BRCA
TCGA-EW-A1P4	Amplification	Normal	Deletion	5.20549	3.60569	4.00779	BRCA
TCGA-EW-A1P5	Amplification	Deletion	Amplification	5.26365	3.1576	4.30145	BRCA
TCGA-EW-A1P6	Normal	Normal	Amplification	4.73383	3.34287	4.51767	BRCA
TCGA-EW-A1P7	Normal	Normal	Normal	4.88247	3.14826	4.30076	BRCA
TCGA-EW-A1P8	Normal	Amplification	Deletion	5.29296	4.01245	4.01746	BRCA
TCGA-EW-A1PA	Deletion	Normal	Normal	5.58603	3.4673	4.52004	BRCA
TCGA-EW-A1PB	Amplification	Amplification	Amplification	5.90601	3.39552	4.54479	BRCA
TCGA-EW-A1PC	Amplification	Amplification	Amplification	6.20961	4.99384	4.6073	BRCA
TCGA-EW-A1PD	Amplification	Normal	Amplification	5.66536	3.94056	5.38925	BRCA
TCGA-EW-A1PE	Normal	Normal	Normal	4.88091	3.22502	4.12057	BRCA
TCGA-EW-A1PF	Normal	Normal	Normal	4.69066	3.1304	4.23467	BRCA
TCGA-EW-A1PG	Normal	Normal	Normal	4.90059	3.20267	4.39708	BRCA
TCGA-EW-A1PH	Normal	Amplification	Normal	5.60856	3.46696	4.76891	BRCA
TCGA-EW-A2FR	Normal	Normal	Deletion	5.18438	2.83743	3.71512	BRCA
TCGA-EW-A2FS	Normal	Amplification	Normal	4.90478	3.25539	4.32921	BRCA
TCGA-EW-A2FV	Normal	Normal	Deletion	5.27055	3.2748	4.327	BRCA
TCGA-EW-A2FW	Normal	Normal	Normal	5.47528	3.73436	4.51122	BRCA
TCGA-EW-A3E8	Deletion	Amplification	Normal	5.02913	3.45886	3.87018	BRCA
TCGA-EW-A3U0	Deletion	Normal	Normal	5.25564	3.66449	4.23331	BRCA
TCGA-EW-A423	Normal	Normal	Amplification	4.63987	2.7227	3.97794	BRCA
TCGA-EW-A424	Normal	Normal	Normal	4.93184	3.19611	4.23892	BRCA
TCGA-EW-A6S9	Normal	Normal	Normal	4.55353	2.71879	4.43181	BRCA
TCGA-EW-A6SA	Normal	Normal	Amplification	5.77457	3.70857	4.76371	BRCA
TCGA-EW-A6SB	Normal	Normal	Normal	5.74935	2.71921	4.21235	BRCA
TCGA-EW-A6SC	Normal	Normal	Normal	5.30261	3.432	4.28868	BRCA
TCGA-EW-A6SD	Deletion	Normal	Amplification	5.04611	3.33691	4.77934	BRCA
TCGA-GI-A2C8	Normal	Amplification	Normal	5.64514	1.86191	4.08766	BRCA
TCGA-GI-A2C9	Deletion	Normal	Deletion	4.98887	2.92924	4.06504	BRCA
TCGA-GM-A2D9	Normal	Normal	Normal	4.84201	2.49735	3.99829	BRCA
TCGA-GM-A2DA	Normal	Normal	Normal	4.21502	2.62134	3.79905	BRCA
TCGA-GM-A2DB	Normal	Amplification	Normal	4.91777	2.65471	3.63564	BRCA
TCGA-GM-A2DC	Normal	Normal	Amplification	4.97851	2.81245	4.99238	BRCA
TCGA-GM-A2DD	Normal	Normal	Amplification	4.44997	2.30047	4.04325	BRCA
TCGA-GM-A2DF	Normal	Amplification	Deletion	5.30936	3.05194	3.48195	BRCA
TCGA-GM-A2DH	Deletion	Amplification	Deletion	5.54807	4.59482	4.34434	BRCA
TCGA-GM-A2DI	Normal	Normal	Normal	4.81788	3.21915	3.83529	BRCA
TCGA-GM-A2DK	Normal	Normal	Normal	4.54696	2.49737	4.20329	BRCA
TCGA-GM-A2DL	Normal	Normal	Normal	4.69616	2.60006	4.24982	BRCA
TCGA-GM-A2DM	Normal	Normal	Normal	4.83492	2.75288	4.26183	BRCA
TCGA-GM-A2DN	Normal	Normal	Normal	4.85822	3.12376	4.17667	BRCA
TCGA-GM-A2DO	Normal	Normal	Normal	4.75192	3.1974	3.84879	BRCA
TCGA-GM-A3NW	Normal	Normal	Normal	4.78285	2.82927	3.93631	BRCA
TCGA-GM-A3NY	Normal	Normal	Normal	4.18939	2.87984	3.85109	BRCA
TCGA-GM-A3XG	Normal	Normal	Normal	4.92419	2.36306	3.94942	BRCA
TCGA-GM-A3XL	Deletion	Amplification	Deletion	5.46802	3.59615	3.00201	BRCA
TCGA-GM-A3XN	Normal	Normal	Normal	4.45071	2.78209	3.82238	BRCA
TCGA-GM-A4E0	Normal	Normal	Normal	4.56242	2.54925	3.53008	BRCA
TCGA-GM-A5PV	Normal	Normal	Normal	5.12572	2.56931	4.03046	BRCA
TCGA-GM-A5PX	Normal	Normal	Normal	5.36905	2.59874	3.80147	BRCA
TCGA-HN-A2NL	Deletion	Deletion	Deletion	5.60651	3.32867	4.05353	BRCA
TCGA-HN-A2OB	Normal	Normal	Normal	4.55557	2.82118	4.08065	BRCA
TCGA-JL-A3YW	Normal	Normal	Normal	4.36903	2.53105	3.70171	BRCA
TCGA-JL-A3YX	Deletion	Deletion	Deletion	4.87447	2.65464	3.91657	BRCA
TCGA-LD-A66U	Normal	Normal	Amplification	4.81386	2.16125	3.7214	BRCA
TCGA-LD-A74U	Normal	Normal	Normal	4.6719	2.81811	3.94204	BRCA
TCGA-LD-A7W6	Normal	Normal	Normal	5.03698	3.44002	4.05268	BRCA
TCGA-LD-A9QF	Normal	Normal	Normal	4.54802	2.28518	3.85737	BRCA
TCGA-LL-A440	Normal	Normal	Normal	4.49488	2.88454	3.70942	BRCA
TCGA-LL-A441	Normal	Normal	Amplification	5.17458	3.31042	4.43519	BRCA
TCGA-LL-A442	Normal	Normal	Normal	4.84172	3.23828	4.19487	BRCA
TCGA-LL-A50Y	Normal	Normal	Normal	4.69837	2.1534	3.88811	BRCA
TCGA-LL-A5YL	Normal	Deletion	Normal	4.95291	1.85874	3.73168	BRCA
TCGA-LL-A5YM	Normal	Amplification	Amplification	4.06515	2.2511	3.43787	BRCA
TCGA-LL-A5YN	Deletion	Normal	Amplification	4.53144	2.15791	4.23625	BRCA
TCGA-LL-A5YO	Normal	Normal	Normal	5.33163	3.10039	3.96884	BRCA
TCGA-LL-A5YP	Amplification	Amplification	Deletion	5.20722	3.52324	3.80055	BRCA
TCGA-LL-A6FP	Normal	Normal	Amplification	5.64892	2.38984	4.14672	BRCA
TCGA-LL-A6FQ	Amplification	Normal	Amplification	4.86956	1.675	3.77651	BRCA
TCGA-LL-A6FR	Deletion	Amplification	Normal	5.45317	2.16982	3.5175	BRCA
TCGA-LL-A73Y	Amplification	Amplification	Normal	5.08787	3.30483	3.86089	BRCA
TCGA-LL-A73Z	Normal	Normal	Amplification	5.42764	2.71229	4.68749	BRCA
TCGA-LL-A740	Normal	Normal	Normal	4.68291	2.69627	3.95976	BRCA
TCGA-LL-A7SZ	Normal	Normal	Normal	4.64517	2.00507	3.45811	BRCA
TCGA-LL-A7T0	Deletion	Deletion	Normal	5.11361	3.09207	4.50349	BRCA
TCGA-LL-A8F5	Normal	Amplification	Deletion	5.02015	3.13078	3.31911	BRCA
TCGA-LL-A9Q3	Normal	Normal	Normal	4.86774	2.2069	3.82606	BRCA
TCGA-LQ-A4E4	Deletion	Normal	Normal	4.84091	3.58992	4.38894	BRCA
TCGA-MS-A51U	Normal	Normal	Deletion	4.80595	2.76974	3.66431	BRCA
TCGA-OK-A5Q2	Normal	Normal	Normal	5.02605	3.02109	4.15201	BRCA
TCGA-OL-A5D6	Normal	Normal	Normal	4.14386	2.25412	3.88304	BRCA
TCGA-OL-A5D7	Deletion	Normal	Normal	5.31041	3.4048	4.33454	BRCA
TCGA-OL-A5D8	Normal	Normal	Normal	4.74964	2.9425	4.58398	BRCA
TCGA-OL-A5DA	Deletion	Normal	Normal	4.94608	2.85398	4.31181	BRCA
TCGA-OL-A5RU	Normal	Normal	Normal	4.86455	2.76202	4.1117	BRCA
TCGA-OL-A5RV	Normal	Normal	Normal	4.92434	3.1247	4.25367	BRCA
TCGA-OL-A5RW	Amplification	Amplification	Deletion	5.09361	3.2605	3.44007	BRCA
TCGA-OL-A5RX	Normal	Normal	Normal	4.8962	3.20863	4.19899	BRCA
TCGA-OL-A5RY	Normal	Normal	Normal	5.0472	2.92481	4.06171	BRCA
TCGA-OL-A5RZ	Deletion	Normal	Normal	5.56154	2.95079	4.75239	BRCA
TCGA-OL-A5S0	Normal	Amplification	Deletion	5.37544	2.79543	3.44393	BRCA
TCGA-OL-A66H	Normal	Normal	Normal	4.82046	2.89891	3.93695	BRCA
TCGA-OL-A66I	Amplification	Normal	Amplification	5.30457	3.20589	3.96524	BRCA
TCGA-OL-A66J	Normal	Normal	Normal	5.27881	2.84066	4.321	BRCA
TCGA-OL-A66K	Normal	Deletion	Normal	4.95224	2.96417	4.09158	BRCA
TCGA-OL-A66L	Normal	Normal	Normal	4.77861	1.80165	3.22475	BRCA
TCGA-OL-A66N	Normal	Deletion	Amplification	4.77348	1.65158	3.5737	BRCA
TCGA-OL-A66O	Normal	Normal	Deletion	5.20968	2.5497	3.61829	BRCA
TCGA-OL-A66P	Normal	Amplification	Normal	4.50486	2.14406	3.1767	BRCA
TCGA-OL-A6VO	Normal	Deletion	Deletion	5.42375	3.89564	4.09041	BRCA
TCGA-OL-A6VQ	Normal	Normal	Normal	4.58988	3.16778	4.06542	BRCA
TCGA-OL-A6VR	Normal	Normal	Normal	4.76693	3.16013	4.1118	BRCA
TCGA-OL-A97C	Amplification	Normal	Amplification	4.72355	2.78976	4.16225	BRCA
TCGA-PE-A5DC	Normal	Normal	Normal	4.89926	2.9442	4.4413	BRCA
TCGA-PE-A5DD	Deletion	Normal	Normal	4.47242	3.21591	4.18609	BRCA
TCGA-PE-A5DE	Normal	Amplification	Amplification	4.90104	3.18428	4.10299	BRCA
TCGA-PL-A8LV	Amplification	Amplification	Amplification	5.27211	3.48171	4.24877	BRCA
TCGA-PL-A8LX	Deletion	Normal	Deletion	5.64444	2.88455	3.87191	BRCA
TCGA-PL-A8LY	Normal	Normal	Normal	5.13198	2.64436	4.06398	BRCA
TCGA-PL-A8LZ	Normal	Amplification	Amplification	5.58276	3.25718	4.45741	BRCA
TCGA-S3-A6ZF	Amplification	Amplification	Normal	6.54291	3.90032	4.47853	BRCA
TCGA-S3-A6ZG	Normal	Deletion	Amplification	5.77088	3.52825	4.52671	BRCA
TCGA-S3-A6ZH	Deletion	Amplification	Normal	5.60554	3.88115	4.53472	BRCA
TCGA-S3-AA0Z	Amplification	Amplification	Deletion	4.98661	4.7481	3.43557	BRCA
TCGA-S3-AA10	Normal	Amplification	Amplification	5.09361	4.00599	4.7452	BRCA
TCGA-S3-AA11	Normal	Normal	Normal	5.2606	3.10933	4.30117	BRCA
TCGA-S3-AA12	Normal	Normal	Normal	5.38429	3.26237	4.3552	BRCA
TCGA-S3-AA14	Deletion	Normal	Normal	4.65695	3.1195	3.88277	BRCA
TCGA-S3-AA15	Normal	Normal	Normal	4.65796	3.24513	3.84106	BRCA
TCGA-S3-AA17	Normal	Normal	Amplification	4.5716	3.58763	4.66694	BRCA
TCGA-UL-AAZ6	Amplification	Amplification	Amplification	5.51217	3.26223	4.39279	BRCA
TCGA-UU-A93S	Normal	Amplification	Normal	5.72061	3.36355	3.83976	BRCA
TCGA-V7-A7HQ	Normal	Deletion	Normal	3.8865	1.3517	3.60873	BRCA
TCGA-W8-A86G	Normal	Normal	Amplification	4.6368	2.62316	3.92948	BRCA
TCGA-WT-AB41	Normal	Deletion	Normal	4.14761	1.61597	4.25085	BRCA
TCGA-WT-AB44	Deletion	Normal	Deletion	2.9918	2.22127	3.31166	BRCA
TCGA-XX-A899	Normal	Normal	Normal	4.74405	3.24321	4.06161	BRCA
TCGA-XX-A89A	Deletion	Deletion	Normal	4.53476	2.63577	3.98626	BRCA
TCGA-Z7-A8R5	Normal	Deletion	Normal	4.80556	2.1068	3.60062	BRCA
TCGA-Z7-A8R6	Amplification	Normal	Amplification	5.1178	3.60918	4.7316	BRCA
TCGA-3X-AAV9	Normal	Amplification	Amplification	5.09036	2.61146	4.43813	CHOL
TCGA-3X-AAVA	Deletion	Normal	Normal	4.43024	3.04763	4.90415	CHOL
TCGA-3X-AAVB	Normal	Amplification	Deletion	5.04847	2.48357	3.55424	CHOL
TCGA-3X-AAVC	Normal	Amplification	Deletion	4.50332	3.53894	3.88763	CHOL
TCGA-3X-AAVE	Normal	Amplification	Deletion	4.9725	3.36401	3.81587	CHOL
TCGA-4G-AAZO	Deletion	Normal	Normal	4.81335	2.88597	5.15369	CHOL
TCGA-4G-AAZT	Normal	Amplification	Amplification	4.0973	2.02288	4.36871	CHOL
TCGA-W5-AA2G	Normal	Normal	Deletion	4.92595	3.04671	3.87628	CHOL
TCGA-W5-AA2H	Normal	Normal	Normal	4.29438	2.75614	3.38193	CHOL
TCGA-W5-AA2I	Deletion	Normal	Normal	3.13927	1.0404	2.2985	CHOL
TCGA-W5-AA2O	Deletion	Normal	Normal	5.11317	3.10355	4.72821	CHOL
TCGA-W5-AA2Q	Amplification	Normal	Amplification	4.79087	2.79282	4.45265	CHOL
TCGA-W5-AA2R	Deletion	Normal	Normal	4.96755	3.4977	4.74467	CHOL
TCGA-W5-AA2T	Deletion	Deletion	Normal	4.8278	2.38452	4.48642	CHOL
TCGA-W5-AA2U	Deletion	Normal	Normal	3.35717	1.17418	2.45519	CHOL
TCGA-W5-AA2W	Normal	Normal	Normal	4.64	3.42543	4.98981	CHOL
TCGA-W5-AA2X	Normal	Amplification	Amplification	5.40997	3.46526	4.79949	CHOL
TCGA-W5-AA2Z	Normal	Normal	Amplification	4.64195	2.74824	5.19	CHOL
TCGA-W5-AA30	Deletion	Normal	Amplification	4.95416	3.45915	4.51758	CHOL
TCGA-W5-AA31	Normal	Deletion	Amplification	4.50354	2.51016	4.73893	CHOL
TCGA-W5-AA33	Normal	Deletion	Normal	4.56858	2.41126	4.2053	CHOL
TCGA-W5-AA34	Deletion	Normal	Amplification	3.40238	1.44881	2.57135	CHOL
TCGA-W5-AA36	Deletion	Deletion	Normal	4.40179	1.56782	4.50503	CHOL
TCGA-W5-AA38	Deletion	Normal	Normal	4.67789	2.5442	4.75263	CHOL
TCGA-W5-AA39	Normal	Amplification	Normal	4.51864	2.55154	3.56245	CHOL
TCGA-W6-AA0S	Deletion	Normal	Deletion	4.54542	2.69005	3.78733	CHOL
TCGA-WD-A7RX	Deletion	Normal	Normal	4.65912	2.6313	3.87878	CHOL
TCGA-YR-A95A	Deletion	Normal	Normal	4.40978	2.40298	4.43025	CHOL
TCGA-ZD-A8I3	Normal	Deletion	Amplification	4.46734	2.53317	4.83074	CHOL
TCGA-ZH-A8Y1	Normal	Normal	Normal	4.89705	2.79652	4.47698	CHOL
TCGA-ZH-A8Y2	Normal	Deletion	Amplification	5.19726	2.94038	4.68399	CHOL
TCGA-ZH-A8Y4	Deletion	Normal	Deletion	4.85627	3.0297	4.31161	CHOL
TCGA-ZH-A8Y5	Normal	Normal	Normal	4.75856	2.72141	4.63656	CHOL
TCGA-ZH-A8Y6	Normal	Normal	Normal	5.65422	2.94753	4.29162	CHOL
TCGA-ZH-A8Y8	Normal	Deletion	Amplification	4.84098	2.27964	5.10884	CHOL
TCGA-ZU-A8S4	Normal	Normal	Normal	4.78752	2.85384	4.51012	CHOL
TCGA-3L-AA1B	Amplification	Normal	Amplification	5.55208	3.09948	4.84877	COAD
TCGA-4N-A93T	Deletion	Normal	Normal	4.61015	2.94451	4.27474	COAD
TCGA-4T-AA8H	Amplification	Amplification	Normal	5.02228	3.12765	4.12205	COAD
TCGA-5M-AAT4	Normal	Amplification	Normal	5.44116	3.77719	4.5233	COAD
TCGA-5M-AAT6	Normal	Normal	Normal	4.71583	2.9949	4.28657	COAD
TCGA-5M-AATE	Normal	Normal	Amplification	5.38112	3.30623	5.51844	COAD
TCGA-A6-2671	Normal	Amplification	Amplification	4.43213	2.16768	4.07507	COAD
TCGA-A6-2672	Normal	Normal	Normal	4.04622	3.72737	4.79034	COAD
TCGA-A6-2674	Normal	Normal	Normal	4.66042	3.26175	4.40182	COAD
TCGA-A6-2675	Normal	Normal	Amplification	5.05465	2.90155	4.44987	COAD
TCGA-A6-2676	Normal	Normal	Normal	4.4109	2.84763	4.16727	COAD
TCGA-A6-2677	Normal	Normal	Amplification	4.69521	3.91001	5.13426	COAD
TCGA-A6-2678	Deletion	Normal	Normal	4.46213	2.54225	4.29999	COAD
TCGA-A6-2679	Normal	Normal	Amplification	3.5544	1.08728	3.71878	COAD
TCGA-A6-2680	Deletion	Normal	Amplification	4.12125	2.07707	3.94179	COAD
TCGA-A6-2681	Amplification	Normal	Amplification	5.16572	2.40115	4.19554	COAD
TCGA-A6-2682	Normal	Normal	Amplification	4.79214	2.58626	4.25445	COAD
TCGA-A6-2683	Normal	Normal	Amplification	4.55823	2.55658	4.38106	COAD
TCGA-A6-2684	Normal	Normal	Normal	4.13493	3.63817	4.76493	COAD
TCGA-A6-2685	Normal	Normal	Normal	4.2873	2.28413	3.58815	COAD
TCGA-A6-2686	Amplification	Amplification	Amplification	4.24345	2.74091	4.57517	COAD
TCGA-A6-3807	Normal	Normal	Amplification	4.6862	3.17384	4.4495	COAD
TCGA-A6-3809	Normal	Normal	Normal	4.33047	3.90051	4.6782	COAD
TCGA-A6-3810	Normal	Amplification	Amplification	4.29493	4.77664	5.32344	COAD
TCGA-A6-4105	Normal	Deletion	Deletion	4.77859	3.04988	4.18075	COAD
TCGA-A6-4107	Normal	Deletion	Amplification	4.54284	2.45903	4.34954	COAD
TCGA-A6-5656	Normal	Normal	Amplification	3.87787	3.86854	5.05351	COAD
TCGA-A6-5657	Normal	Normal	Normal	5.14513	3.32233	4.39312	COAD
TCGA-A6-5659	Normal	Normal	Amplification	6.10051	3.88387	5.63451	COAD
TCGA-A6-5660	Normal	Normal	Amplification	5.49479	3.28955	4.56762	COAD
TCGA-A6-5661	Normal	Normal	Normal	4.84106	3.60938	4.55711	COAD
TCGA-A6-5662	Deletion	Normal	Deletion	4.72909	2.42513	4.11458	COAD
TCGA-A6-5664	Normal	Normal	Normal	4.40509	3.16988	4.34206	COAD
TCGA-A6-5665	Normal	Normal	Normal	4.28287	2.38271	4.0479	COAD
TCGA-A6-5666	Normal	Normal	Deletion	5.13339	3.64431	3.70201	COAD
TCGA-A6-5667	Normal	Amplification	Deletion	5.66865	3.73693	3.90567	COAD
TCGA-A6-6137	Normal	Amplification	Amplification	5.26791	3.43633	5.02025	COAD
TCGA-A6-6138	Normal	Normal	Normal	4.6281	3.22109	4.68814	COAD
TCGA-A6-6140	Normal	Normal	Deletion	5.21322	3.61831	3.73163	COAD
TCGA-A6-6141	Normal	Normal	Normal	4.90636	2.73103	4.23244	COAD
TCGA-A6-6142	Normal	Amplification	Amplification	4.43025	2.89945	5.4115	COAD
TCGA-A6-6648	Normal	Normal	Deletion	4.89414	4.44211	4.26607	COAD
TCGA-A6-6649	Normal	Normal	Amplification	4.89663	3.3102	4.60928	COAD
TCGA-A6-6650	Amplification	Amplification	Deletion	4.12147	4.62237	4.75972	COAD
TCGA-A6-6651	Normal	Amplification	Deletion	5.01197	3.47084	4.03644	COAD
TCGA-A6-6652	Amplification	Normal	Amplification	4.02782	3.42827	5.40852	COAD
TCGA-A6-6653	Normal	Normal	Normal	4.75769	3.226	4.56796	COAD
TCGA-A6-6654	Amplification	Normal	Amplification	4.93584	3.00633	5.97005	COAD
TCGA-A6-6780	Normal	Normal	Normal	3.91127	3.94215	4.64796	COAD
TCGA-A6-6781	Normal	Normal	Normal	3.95291	2.95165	4.52261	COAD
TCGA-A6-6782	Normal	Amplification	Amplification	4.93389	3.08687	5.23978	COAD
TCGA-A6-A565	Normal	Normal	Normal	4.77292	3.17614	4.00329	COAD
TCGA-A6-A566	Normal	Normal	Normal	4.73194	2.99291	3.98078	COAD
TCGA-A6-A567	Deletion	Normal	Amplification	4.9804	3.67616	5.1535	COAD
TCGA-A6-A56B	Amplification	Normal	Normal	4.86434	3.62607	4.18811	COAD
TCGA-A6-A5ZU	Normal	Amplification	Amplification	4.69299	2.90552	4.995	COAD
TCGA-AA-3488	Normal	Normal	Amplification	3.67762	2.64671	4.62376	COAD
TCGA-AA-3489	Normal	Normal	Amplification	4.16425	2.35474	3.72604	COAD
TCGA-AA-3492	Normal	Normal	Normal	4.07181	3.2352	4.39632	COAD
TCGA-AA-3494	Normal	Normal	Amplification	4.56231	2.86665	5.25181	COAD
TCGA-AA-3495	Normal	Normal	Normal	4.24715	3.16697	4.29713	COAD
TCGA-AA-3496	Normal	Normal	Deletion	4.56442	2.28847	4.12209	COAD
TCGA-AA-3502	Amplification	Normal	Normal	4.78987	2.79658	4.04256	COAD
TCGA-AA-3506	Amplification	Normal	Amplification	4.23082	2.46318	4.09333	COAD
TCGA-AA-3510	Normal	Normal	Normal	3.86898	3.05163	4.00325	COAD
TCGA-AA-3511	Normal	Amplification	Amplification	4.77619	3.12775	4.24738	COAD
TCGA-AA-3514	Normal	Normal	Amplification	4.39994	2.80658	4.17512	COAD
TCGA-AA-3517	Deletion	Deletion	Deletion	4.53437	2.38074	4.16333	COAD
TCGA-AA-3518	Normal	Normal	Normal	4.46687	2.15179	4.18033	COAD
TCGA-AA-3519	Deletion	Normal	Deletion	4.45004	3.26533	3.44309	COAD
TCGA-AA-3520	Normal	Normal	Amplification	4.15125	3.18474	4.99896	COAD
TCGA-AA-3521	Amplification	Amplification	Amplification	4.13241	3.36886	4.36268	COAD
TCGA-AA-3522	Deletion	Normal	Normal	4.84641	2.76508	4.40344	COAD
TCGA-AA-3524	Amplification	Normal	Normal	3.85603	2.97014	4.21919	COAD
TCGA-AA-3525	Normal	Normal	Normal	4.27387	2.73078	4.25595	COAD
TCGA-AA-3526	Normal	Normal	Normal	3.99092	3.11744	4.08212	COAD
TCGA-AA-3527	Normal	Normal	Normal	4.46216	2.48312	4.2165	COAD
TCGA-AA-3529	Amplification	Normal	Amplification	4.1264	2.76597	4.82561	COAD
TCGA-AA-3530	Normal	Normal	Amplification	4.90452	3.59742	5.15258	COAD
TCGA-AA-3531	Normal	Normal	Deletion	4.24616	2.08031	4.08065	COAD
TCGA-AA-3532	Normal	Amplification	Amplification	4.06487	3.3617	4.74967	COAD
TCGA-AA-3534	Amplification	Normal	Amplification	4.41515	2.6547	4.25281	COAD
TCGA-AA-3538	Normal	Normal	Deletion	4.77836	3.28766	3.81724	COAD
TCGA-AA-3542	Amplification	Normal	Deletion	3.05145	1.29949	2.68608	COAD
TCGA-AA-3543	Normal	Normal	Normal	4.08594	2.80428	4.19667	COAD
TCGA-AA-3544	Normal	Normal	Amplification	3.50386	2.3985	4.42202	COAD
TCGA-AA-3548	Deletion	Normal	Normal	3.90874	2.62178	4.02193	COAD
TCGA-AA-3549	Normal	Normal	Amplification	4.78945	2.84928	4.88452	COAD
TCGA-AA-3552	Normal	Amplification	Amplification	4.47979	3.09632	4.4797	COAD
TCGA-AA-3553	Normal	Normal	Deletion	4.52673	3.14411	3.77413	COAD
TCGA-AA-3555	Normal	Normal	Normal	5.26494	3.45431	4.4177	COAD
TCGA-AA-3560	Normal	Amplification	Normal	4.60528	2.80607	3.84249	COAD
TCGA-AA-3561	Normal	Normal	Deletion	3.19007	2.99742	3.43315	COAD
TCGA-AA-3655	Normal	Normal	Normal	4.20986	2.23139	4.00543	COAD
TCGA-AA-3660	Amplification	Amplification	Normal	4.74167	3.84452	4.02307	COAD
TCGA-AA-3663	Normal	Normal	Normal	4.49115	2.30781	4.08415	COAD
TCGA-AA-3664	Amplification	Normal	Normal	5.3579	3.90264	4.2306	COAD
TCGA-AA-3666	Deletion	Amplification	Amplification	4.34454	3.7316	4.81997	COAD
TCGA-AA-3667	Normal	Amplification	Amplification	2.88004	2.52693	3.99441	COAD
TCGA-AA-3673	Normal	Normal	Amplification	4.60242	3.28893	5.12412	COAD
TCGA-AA-3675	Normal	Normal	Amplification	4.27719	2.87276	4.69049	COAD
TCGA-AA-3678	Deletion	Normal	Deletion	3.95297	3.24687	3.68339	COAD
TCGA-AA-3679	Amplification	Normal	Amplification	4.23871	2.76403	4.47627	COAD
TCGA-AA-3680	Normal	Normal	Normal	4.58775	3.20727	4.51992	COAD
TCGA-AA-3681	Normal	Normal	Deletion	5.05474	3.25866	3.5783	COAD
TCGA-AA-3684	Normal	Normal	Amplification	3.10026	1.75397	3.8191	COAD
TCGA-AA-3685	Normal	Amplification	Deletion	4.08955	2.85871	3.50543	COAD
TCGA-AA-3688	Normal	Normal	Amplification	5.28195	3.61749	5.44515	COAD
TCGA-AA-3692	Normal	Normal	Amplification	3.91267	2.9399	4.71336	COAD
TCGA-AA-3693	Normal	Amplification	Deletion	4.25355	3.65594	3.71015	COAD
TCGA-AA-3696	Amplification	Normal	Amplification	5.53088	2.76856	4.65742	COAD
TCGA-AA-3710	Normal	Normal	Normal	3.72593	3.11295	4.40309	COAD
TCGA-AA-3712	Amplification	Normal	Amplification	4.21388	2.83975	4.01176	COAD
TCGA-AA-3713	Normal	Normal	Normal	4.07201	2.5837	3.63011	COAD
TCGA-AA-3715	Normal	Normal	Normal	3.59122	2.05387	3.73905	COAD
TCGA-AA-3811	Amplification	Deletion	Amplification	5.16471	3.32202	4.89369	COAD
TCGA-AA-3812	Amplification	Normal	Normal	3.26966	1.44669	3.16755	COAD
TCGA-AA-3814	Amplification	Normal	Normal	4.77946	2.63284	4.10337	COAD
TCGA-AA-3818	Amplification	Normal	Amplification	5.19123	2.75612	4.65709	COAD
TCGA-AA-3819	Normal	Amplification	Deletion	3.95077	3.81501	3.75013	COAD
TCGA-AA-3821	Normal	Normal	Normal	4.89175	3.11519	4.36456	COAD
TCGA-AA-3831	Normal	Normal	Normal	3.74272	3.05043	4.17909	COAD
TCGA-AA-3833	Normal	Normal	Normal	3.93353	2.35384	4.17068	COAD
TCGA-AA-3837	Deletion	Normal	Amplification	4.99586	2.79838	4.27982	COAD
TCGA-AA-3841	Normal	Normal	Deletion	4.38382	2.23466	3.2365	COAD
TCGA-AA-3842	Normal	Normal	Amplification	4.88816	3.36549	5.04338	COAD
TCGA-AA-3844	Amplification	Normal	Amplification	4.79501	3.03923	4.48573	COAD
TCGA-AA-3845	Normal	Normal	Amplification	4.32888	3.20692	4.95869	COAD
TCGA-AA-3846	Normal	Normal	Amplification	4.46245	3.33803	4.94142	COAD
TCGA-AA-3848	Normal	Normal	Amplification	3.89234	2.4107	3.63234	COAD
TCGA-AA-3850	Normal	Normal	Normal	4.07007	2.89083	4.03492	COAD
TCGA-AA-3851	Normal	Normal	Amplification	4.62763	2.77129	4.27756	COAD
TCGA-AA-3852	Amplification	Normal	Normal	3.83733	2.41972	3.86559	COAD
TCGA-AA-3854	Normal	Normal	Normal	4.0892	2.89171	4.10246	COAD
TCGA-AA-3855	Normal	Deletion	Deletion	4.32107	2.82603	3.65008	COAD
TCGA-AA-3856	Normal	Normal	Amplification	4.56869	2.4199	5.0847	COAD
TCGA-AA-3858	Normal	Normal	Amplification	3.88344	3.13863	5.06478	COAD
TCGA-AA-3864	Normal	Normal	Normal	4.84217	3.49542	4.64332	COAD
TCGA-AA-3866	Normal	Amplification	Amplification	4.56847	4.00111	5.19777	COAD
TCGA-AA-3867	Normal	Amplification	Deletion	4.18469	3.08414	3.83431	COAD
TCGA-AA-3869	Amplification	Normal	Deletion	4.22599	3.12002	3.75766	COAD
TCGA-AA-3870	Normal	Normal	Normal	4.2987	2.59387	4.02323	COAD
TCGA-AA-3872	Amplification	Normal	Amplification	4.8031	2.80896	4.6583	COAD
TCGA-AA-3875	Normal	Normal	Amplification	4.07987	3.45662	4.4359	COAD
TCGA-AA-3877	Normal	Normal	Normal	4.11277	3.34265	4.16248	COAD
TCGA-AA-3930	Normal	Normal	Normal	4.02753	3.70815	4.74366	COAD
TCGA-AA-3939	Normal	Deletion	Amplification	4.48062	2.35493	4.42638	COAD
TCGA-AA-3941	Amplification	Normal	Amplification	4.88489	2.93675	5.11411	COAD
TCGA-AA-3947	Normal	Normal	Normal	4.12128	3.27624	4.39473	COAD
TCGA-AA-3949	Normal	Normal	Normal	3.86459	2.82251	4.20682	COAD
TCGA-AA-3950	Normal	Normal	Normal	4.35543	2.86432	4.53565	COAD
TCGA-AA-3952	Deletion	Normal	Deletion	3.73258	3.35748	3.43476	COAD
TCGA-AA-3955	Normal	Normal	Normal	4.45496	3.40403	4.29589	COAD
TCGA-AA-3956	Normal	Normal	Amplification	4.83402	2.89038	4.96885	COAD
TCGA-AA-3966	Deletion	Deletion	Deletion	4.46863	2.55865	4.06792	COAD
TCGA-AA-3968	Deletion	Deletion	Amplification	4.48288	3.6319	5.31065	COAD
TCGA-AA-3971	Normal	Amplification	Amplification	4.33768	3.45779	4.84822	COAD
TCGA-AA-3973	Normal	Normal	Amplification	5.03565	3.36897	5.13359	COAD
TCGA-AA-3975	Normal	Normal	Normal	4.39389	2.82822	3.87987	COAD
TCGA-AA-3976	Normal	Amplification	Amplification	4.53038	3.50611	5.26851	COAD
TCGA-AA-3977	Normal	Normal	Normal	4.53294	3.30487	4.25802	COAD
TCGA-AA-3979	Deletion	Amplification	Amplification	4.28641	3.8177	4.99042	COAD
TCGA-AA-3982	Normal	Normal	Amplification	4.30108	3.171	4.95836	COAD
TCGA-AA-3984	Normal	Normal	Amplification	4.84009	3.69247	4.99519	COAD
TCGA-AA-3986	Normal	Normal	Amplification	3.90367	3.04374	4.7568	COAD
TCGA-AA-3989	Deletion	Deletion	Amplification	3.87752	2.33747	4.79974	COAD
TCGA-AA-3994	Normal	Normal	Normal	3.9247	2.14103	4.00098	COAD
TCGA-AA-A004	Amplification	Deletion	Amplification	3.13623	1.14766	3.03613	COAD
TCGA-AA-A00A	Normal	Normal	Normal	4.69929	3.0452	4.22516	COAD
TCGA-AA-A00D	Amplification	Normal	Deletion	5.67337	3.26814	3.36612	COAD
TCGA-AA-A00E	Normal	Normal	Normal	4.72061	3.37247	4.34196	COAD
TCGA-AA-A00F	Normal	Amplification	Deletion	4.64591	3.16944	3.86493	COAD
TCGA-AA-A00J	Normal	Normal	Normal	5.23533	3.55711	4.06655	COAD
TCGA-AA-A00K	Normal	Normal	Amplification	4.94278	2.96909	4.48202	COAD
TCGA-AA-A00L	Normal	Normal	Amplification	5.27392	3.52948	4.88705	COAD
TCGA-AA-A00N	Normal	Normal	Amplification	4.42206	2.78034	4.11486	COAD
TCGA-AA-A00O	Normal	Deletion	Deletion	4.53646	2.30035	3.58995	COAD
TCGA-AA-A00Q	Normal	Normal	Deletion	4.75377	3.18153	3.76761	COAD
TCGA-AA-A00R	Amplification	Normal	Normal	5.72559	3.6597	4.33355	COAD
TCGA-AA-A00U	Normal	Normal	Normal	4.48949	3.37455	4.4166	COAD
TCGA-AA-A00W	Normal	Normal	Deletion	4.72756	3.29471	3.87018	COAD
TCGA-AA-A00Z	Normal	Normal	Amplification	5.35918	3.63776	5.10456	COAD
TCGA-AA-A010	Normal	Normal	Normal	4.93613	3.45004	4.39522	COAD
TCGA-AA-A017	Normal	Normal	Normal	4.95919	2.917	4.201	COAD
TCGA-AA-A01C	Normal	Normal	Amplification	4.61014	3.05921	4.94668	COAD
TCGA-AA-A01D	Normal	Normal	Amplification	4.55713	2.84315	4.38186	COAD
TCGA-AA-A01F	Deletion	Deletion	Deletion	4.81778	2.7358	3.59554	COAD
TCGA-AA-A01G	Normal	Normal	Amplification	4.93778	3.30194	4.8688	COAD
TCGA-AA-A01I	Amplification	Normal	Amplification	5.92151	3.25105	4.90627	COAD
TCGA-AA-A01K	Deletion	Normal	Deletion	4.55841	3.14548	3.84451	COAD
TCGA-AA-A01P	Normal	Normal	Normal	4.85345	3.12214	4.07127	COAD
TCGA-AA-A01Q	Normal	Amplification	Normal	4.67107	3.59417	4.25127	COAD
TCGA-AA-A01R	Normal	Normal	Amplification	4.01734	2.62897	3.89063	COAD
TCGA-AA-A01S	Normal	Normal	Normal	3.98692	2.76678	4.05611	COAD
TCGA-AA-A01T	Amplification	Amplification	Amplification	4.09497	1.78297	4.22191	COAD
TCGA-AA-A01V	Normal	Normal	Normal	4.04749	2.44126	3.87298	COAD
TCGA-AA-A01X	Normal	Normal	Amplification	4.49032	2.5461	4.38559	COAD
TCGA-AA-A01Z	Normal	Normal	Deletion	4.7632	2.77114	3.02854	COAD
TCGA-AA-A022	Normal	Normal	Normal	4.62665	2.39287	3.84425	COAD
TCGA-AA-A024	Normal	Normal	Normal	4.91481	2.22439	3.87334	COAD
TCGA-AA-A029	Amplification	Normal	Amplification	4.36184	2.61175	4.56558	COAD
TCGA-AA-A02E	Normal	Normal	Amplification	4.52324	2.89826	4.71699	COAD
TCGA-AA-A02F	Deletion	Normal	Deletion	4.8648	4.03795	3.64247	COAD
TCGA-AA-A02H	Normal	Normal	Amplification	4.77196	3.12085	4.89339	COAD
TCGA-AA-A02J	Normal	Normal	Amplification	5.09453	3.44148	5.08882	COAD
TCGA-AA-A02O	Amplification	Normal	Amplification	4.68707	2.24607	3.98211	COAD
TCGA-AA-A02R	Normal	Normal	Normal	4.89828	3.70576	4.12655	COAD
TCGA-AA-A02W	Normal	Normal	Amplification	5.31252	3.74254	5.4483	COAD
TCGA-AA-A02Y	Amplification	Normal	Amplification	5.31277	2.54755	4.56239	COAD
TCGA-AA-A03F	Normal	Normal	Normal	3.61144	1.73751	3.19975	COAD
TCGA-AA-A03J	Normal	Normal	Deletion	3.8928	2.2967	3.30601	COAD
TCGA-AD-5900	Normal	Normal	Amplification	4.69147	2.8374	5.11158	COAD
TCGA-AD-6548	Normal	Normal	Amplification	5.32385	3.55514	4.96521	COAD
TCGA-AD-6888	Amplification	Amplification	Normal	5.65171	2.9482	3.94273	COAD
TCGA-AD-6889	Normal	Normal	Normal	5.08443	2.91673	4.19348	COAD
TCGA-AD-6890	Normal	Normal	Amplification	5.51627	3.01011	4.48211	COAD
TCGA-AD-6895	Normal	Normal	Amplification	4.80738	3.16761	4.67999	COAD
TCGA-AD-6899	Normal	Amplification	Amplification	5.59827	3.41935	4.82208	COAD
TCGA-AD-6901	Normal	Amplification	Amplification	5.41796	3.00596	4.69109	COAD
TCGA-AD-6963	Normal	Normal	Amplification	5.32773	3.60688	4.9531	COAD
TCGA-AD-6964	Normal	Normal	Normal	5.16931	3.00879	4.32191	COAD
TCGA-AD-6965	Amplification	Amplification	Deletion	6.43999	4.07713	3.75536	COAD
TCGA-AD-A5EJ	Normal	Normal	Normal	5.24463	3.336	4.42943	COAD
TCGA-AD-A5EK	Amplification	Deletion	Amplification	5.15653	3.1719	5.29407	COAD
TCGA-AM-5820	Deletion	Normal	Normal	4.50299	3.53882	4.87069	COAD
TCGA-AM-5821	Normal	Normal	Normal	4.55477	3.0049	4.79229	COAD
TCGA-AU-3779	Deletion	Amplification	Normal	4.67086	3.46611	4.78559	COAD
TCGA-AU-6004	Normal	Normal	Normal	4.2627	3.45537	4.51795	COAD
TCGA-AY-4070	Amplification	Normal	Normal	4.2857	2.80547	4.37467	COAD
TCGA-AY-4071	Normal	Amplification	Amplification	4.50646	2.80131	4.01502	COAD
TCGA-AY-5543	Deletion	Normal	Deletion	4.58526	3.01095	4.05485	COAD
TCGA-AY-6196	Amplification	Deletion	Normal	5.70764	2.68205	3.99739	COAD
TCGA-AY-6197	Normal	Normal	Normal	4.13201	3.47318	4.45292	COAD
TCGA-AY-6386	Normal	Normal	Normal	4.89988	2.97206	4.37241	COAD
TCGA-AY-A54L	Amplification	Normal	Amplification	5.09795	3.32111	5.50619	COAD
TCGA-AY-A69D	Deletion	Amplification	Amplification	5.02297	4.26048	5.17349	COAD
TCGA-AY-A71X	Normal	Normal	Amplification	5.2518	2.95272	4.21741	COAD
TCGA-AY-A8YK	Amplification	Normal	Amplification	5.48031	3.38609	4.81706	COAD
TCGA-AZ-4308	Normal	Normal	Deletion	3.42997	1.52587	2.74709	COAD
TCGA-AZ-4313	Normal	Normal	Normal	3.90747	2.25712	3.57606	COAD
TCGA-AZ-4315	Normal	Normal	Normal	3.97941	2.61865	3.70467	COAD
TCGA-AZ-4323	Amplification	Normal	Amplification	6.05264	4.00045	5.20929	COAD
TCGA-AZ-4614	Amplification	Amplification	Normal	4.73392	3.5994	4.85482	COAD
TCGA-AZ-4615	Normal	Normal	Normal	4.93897	2.82911	4.29056	COAD
TCGA-AZ-4616	Normal	Normal	Amplification	4.86886	2.84477	4.69722	COAD
TCGA-AZ-4682	Normal	Normal	Normal	4.61489	2.81897	3.94065	COAD
TCGA-AZ-4684	Normal	Normal	Amplification	4.32532	2.68735	3.92528	COAD
TCGA-AZ-5403	Normal	Normal	Amplification	4.61336	2.99004	4.32082	COAD
TCGA-AZ-5407	Normal	Normal	Normal	4.58625	3.22331	4.14987	COAD
TCGA-AZ-6598	Amplification	Normal	Amplification	4.44741	2.5676	3.9208	COAD
TCGA-AZ-6599	Normal	Normal	Normal	5.24651	2.83406	4.06083	COAD
TCGA-AZ-6600	Normal	Deletion	Amplification	4.76129	3.15537	4.93002	COAD
TCGA-AZ-6603	Normal	Amplification	Amplification	5.59572	3.66931	5.16623	COAD
TCGA-AZ-6605	Normal	Normal	Deletion	4.91993	3.01225	4.16904	COAD
TCGA-AZ-6606	Amplification	Normal	Deletion	5.19837	3.5292	3.82455	COAD
TCGA-AZ-6607	Amplification	Normal	Amplification	5.04445	2.60765	4.72216	COAD
TCGA-CA-5254	Normal	Amplification	Amplification	4.86706	3.40211	5.06275	COAD
TCGA-CA-5255	Normal	Normal	Amplification	4.79495	2.61091	4.594	COAD
TCGA-CA-5256	Normal	Normal	Amplification	4.10332	2.83751	4.70991	COAD
TCGA-CA-5796	Normal	Normal	Normal	5.04674	2.97011	4.48275	COAD
TCGA-CA-5797	Deletion	Normal	Amplification	5.0879	3.41188	5.24776	COAD
TCGA-CA-6715	Normal	Normal	Amplification	5.21934	3.77794	5.53713	COAD
TCGA-CA-6716	Deletion	Deletion	Normal	5.44838	2.63175	4.55566	COAD
TCGA-CA-6717	Normal	Normal	Normal	5.10131	2.8495	4.51126	COAD
TCGA-CA-6718	Normal	Normal	Normal	5.18825	3.98295	4.66706	COAD
TCGA-CA-6719	Amplification	Normal	Amplification	5.34305	3.51662	5.40706	COAD
TCGA-CK-4947	Normal	Normal	Amplification	4.90204	3.42101	4.72706	COAD
TCGA-CK-4948	Normal	Normal	Deletion	5.16234	3.22636	3.83536	COAD
TCGA-CK-4950	Normal	Normal	Amplification	5.09396	3.01449	4.57035	COAD
TCGA-CK-4951	Normal	Normal	Normal	5.8557	3.22779	3.94339	COAD
TCGA-CK-4952	Normal	Normal	Normal	5.29678	3.86277	4.71387	COAD
TCGA-CK-5912	Deletion	Normal	Amplification	5.31424	3.68072	5.35138	COAD
TCGA-CK-5913	Normal	Normal	Normal	4.55452	3.55825	4.51486	COAD
TCGA-CK-5914	Normal	Normal	Deletion	4.9271	3.6555	4.07604	COAD
TCGA-CK-5915	Normal	Amplification	Amplification	5.41546	3.77896	5.27327	COAD
TCGA-CK-5916	Normal	Normal	Normal	5.30191	3.59467	4.43302	COAD
TCGA-CK-6746	Normal	Normal	Normal	4.88697	3.36082	4.47731	COAD
TCGA-CK-6747	Normal	Normal	Normal	4.8603	3.21383	4.44238	COAD
TCGA-CK-6748	Deletion	Normal	Deletion	4.70575	2.74258	4.23577	COAD
TCGA-CK-6751	Normal	Normal	Normal	4.96283	3.06474	4.47531	COAD
TCGA-CM-4743	Normal	Normal	Normal	4.2794	2.71418	3.98471	COAD
TCGA-CM-4744	Normal	Normal	Amplification	4.63659	2.83856	4.57222	COAD
TCGA-CM-4746	Normal	Normal	Normal	4.18516	2.1882	3.64971	COAD
TCGA-CM-4747	Normal	Normal	Amplification	3.9727	1.53874	3.92322	COAD
TCGA-CM-4748	Normal	Normal	Normal	5.22787	2.32052	4.42641	COAD
TCGA-CM-4750	Normal	Amplification	Amplification	4.78584	2.56224	4.12528	COAD
TCGA-CM-4751	Normal	Normal	Normal	4.75744	3.13581	4.15927	COAD
TCGA-CM-4752	Normal	Deletion	Amplification	5.10411	2.74605	4.61241	COAD
TCGA-CM-5341	Normal	Normal	Amplification	3.87792	2.32978	3.93833	COAD
TCGA-CM-5344	Normal	Normal	Deletion	4.98593	3.03594	3.95104	COAD
TCGA-CM-5348	Amplification	Normal	Amplification	4.75945	2.92327	4.55406	COAD
TCGA-CM-5349	Normal	Normal	Deletion	4.6287	3.16858	3.71617	COAD
TCGA-CM-5860	Amplification	Normal	Normal	4.78116	3.1228	4.1028	COAD
TCGA-CM-5861	Normal	Normal	Normal	4.96459	2.68257	4.37923	COAD
TCGA-CM-5862	Amplification	Normal	Amplification	4.70872	2.96963	4.78338	COAD
TCGA-CM-5863	Normal	Normal	Amplification	4.8671	2.56701	4.35515	COAD
TCGA-CM-5864	Amplification	Normal	Amplification	5.43233	3.2136	5.03442	COAD
TCGA-CM-5868	Normal	Amplification	Deletion	5.23529	3.58898	3.99974	COAD
TCGA-CM-6161	Amplification	Amplification	Amplification	4.63705	4.04309	5.30969	COAD
TCGA-CM-6162	Normal	Normal	Normal	4.76143	3.31151	4.14902	COAD
TCGA-CM-6163	Normal	Amplification	Amplification	5.74539	3.9798	5.12106	COAD
TCGA-CM-6164	Normal	Amplification	Deletion	5.52464	3.66889	4.22756	COAD
TCGA-CM-6165	Normal	Normal	Amplification	5.30111	3.5247	4.97552	COAD
TCGA-CM-6166	Amplification	Normal	Amplification	6.0326	3.17952	5.23471	COAD
TCGA-CM-6167	Amplification	Normal	Normal	5.08052	2.94606	4.01372	COAD
TCGA-CM-6168	Normal	Normal	Deletion	4.70513	3.38069	3.66051	COAD
TCGA-CM-6169	Normal	Normal	Deletion	5.54598	3.30101	3.85605	COAD
TCGA-CM-6170	Deletion	Normal	Deletion	4.77825	3.50974	3.75769	COAD
TCGA-CM-6171	Normal	Normal	Amplification	5.94869	3.60045	4.86271	COAD
TCGA-CM-6172	Deletion	Normal	Amplification	4.99818	3.81637	4.67815	COAD
TCGA-CM-6674	Normal	Normal	Normal	4.90878	3.0196	4.23502	COAD
TCGA-CM-6675	Amplification	Amplification	Normal	6.41575	4.29872	4.36577	COAD
TCGA-CM-6676	Normal	Normal	Deletion	4.96026	3.08727	4.10786	COAD
TCGA-CM-6677	Normal	Deletion	Amplification	5.86236	3.64327	5.34687	COAD
TCGA-CM-6678	Normal	Deletion	Amplification	5.73093	2.62408	4.48949	COAD
TCGA-CM-6679	Normal	Amplification	Normal	5.26857	3.47674	4.37337	COAD
TCGA-CM-6680	Normal	Normal	Normal	5.17941	3.07715	4.48096	COAD
TCGA-D5-5537	Deletion	Normal	Amplification	5.51455	3.07793	5.03454	COAD
TCGA-D5-5538	Normal	Normal	Amplification	5.36518	3.36186	4.8388	COAD
TCGA-D5-5539	Amplification	Normal	Amplification	5.17998	2.99316	4.63399	COAD
TCGA-D5-5540	Deletion	Normal	Deletion	3.70145	3.87149	4.18141	COAD
TCGA-D5-5541	Normal	Normal	Deletion	5.3106	3.7077	3.66136	COAD
TCGA-D5-6529	Normal	Deletion	Amplification	4.8135	2.7637	4.90168	COAD
TCGA-D5-6530	Normal	Normal	Normal	4.80939	3.42229	4.39107	COAD
TCGA-D5-6531	Normal	Normal	Amplification	5.23194	3.30965	4.83893	COAD
TCGA-D5-6532	Normal	Deletion	Normal	5.28396	2.67985	4.63353	COAD
TCGA-D5-6533	Deletion	Deletion	Deletion	4.62974	3.52514	4.39439	COAD
TCGA-D5-6534	Normal	Deletion	Deletion	4.87662	2.55936	3.63271	COAD
TCGA-D5-6535	Deletion	Amplification	Normal	5.10009	3.91002	4.5829	COAD
TCGA-D5-6536	Normal	Deletion	Normal	4.57253	2.93964	4.37426	COAD
TCGA-D5-6537	Amplification	Normal	Normal	5.02826	3.47662	4.36325	COAD
TCGA-D5-6538	Amplification	Normal	Normal	5.28761	3.45262	4.28696	COAD
TCGA-D5-6539	Normal	Amplification	Amplification	4.57036	3.42195	4.69846	COAD
TCGA-D5-6540	Normal	Normal	Normal	4.58728	3.31647	4.21925	COAD
TCGA-D5-6541	Normal	Normal	Normal	5.21394	2.71463	4.01809	COAD
TCGA-D5-6898	Normal	Normal	Deletion	4.8602	3.6102	4.06668	COAD
TCGA-D5-6920	Normal	Normal	Amplification	4.41129	3.40031	4.62716	COAD
TCGA-D5-6922	Normal	Normal	Amplification	4.84035	3.54255	5.3499	COAD
TCGA-D5-6923	Amplification	Normal	Deletion	5.52073	3.7741	3.71442	COAD
TCGA-D5-6924	Normal	Normal	Normal	5.74358	3.93562	4.10793	COAD
TCGA-D5-6926	Normal	Normal	Amplification	5.44831	3.60529	4.8609	COAD
TCGA-D5-6927	Normal	Normal	Normal	4.63434	3.46016	4.29206	COAD
TCGA-D5-6928	Normal	Normal	Amplification	5.17026	3.38555	4.36745	COAD
TCGA-D5-6929	Normal	Deletion	Amplification	5.12909	2.97365	4.35352	COAD
TCGA-D5-6930	Normal	Normal	Normal	5.36498	3.24713	4.27716	COAD
TCGA-D5-6931	Amplification	Normal	Normal	6.14246	3.5808	4.49162	COAD
TCGA-D5-6932	Normal	Deletion	Deletion	4.53908	2.85471	4.16572	COAD
TCGA-D5-7000	Normal	Normal	Amplification	5.25843	3.5001	4.90449	COAD
TCGA-DM-A0X9	Amplification	Normal	Amplification	5.58163	3.26915	5.45108	COAD
TCGA-DM-A0XD	Amplification	Normal	Amplification	5.71376	2.8957	4.22944	COAD
TCGA-DM-A0XF	Normal	Normal	Deletion	4.83637	3.37425	3.61466	COAD
TCGA-DM-A1D0	Normal	Amplification	Deletion	5.14544	3.75782	3.80038	COAD
TCGA-DM-A1D4	Normal	Normal	Deletion	5.10286	3.19205	3.32498	COAD
TCGA-DM-A1D6	Deletion	Normal	Deletion	5.29463	3.70631	3.54433	COAD
TCGA-DM-A1D7	Normal	Normal	Deletion	4.92936	3.11195	3.65566	COAD
TCGA-DM-A1D8	Normal	Normal	Amplification	4.8547	2.96269	4.80283	COAD
TCGA-DM-A1D9	Deletion	Normal	Normal	5.01029	3.34267	4.48192	COAD
TCGA-DM-A1DA	Amplification	Deletion	Amplification	5.19334	3.35281	4.82042	COAD
TCGA-DM-A1DB	Normal	Normal	Amplification	6.25274	4.06597	5.13488	COAD
TCGA-DM-A1HA	Deletion	Normal	Deletion	4.72686	3.08997	3.87954	COAD
TCGA-DM-A1HB	Normal	Normal	Normal	4.59709	3.09716	4.47967	COAD
TCGA-DM-A280	Normal	Normal	Normal	4.68486	2.48463	4.22936	COAD
TCGA-DM-A282	Normal	Normal	Amplification	5.60797	2.80041	4.95842	COAD
TCGA-DM-A285	Amplification	Amplification	Amplification	5.48506	3.73639	4.71854	COAD
TCGA-DM-A288	Normal	Amplification	Amplification	4.75785	3.80688	5.20428	COAD
TCGA-DM-A28A	Deletion	Normal	Deletion	4.63986	3.60387	3.73278	COAD
TCGA-DM-A28C	Normal	Normal	Normal	4.75772	2.97455	4.25543	COAD
TCGA-DM-A28E	Normal	Normal	Deletion	4.42255	3.3229	3.56282	COAD
TCGA-DM-A28F	Amplification	Normal	Amplification	5.51534	3.01966	5.08435	COAD
TCGA-DM-A28G	Normal	Normal	Normal	5.0736	2.91235	4.40203	COAD
TCGA-DM-A28H	Normal	Normal	Amplification	5.84598	3.88423	5.29384	COAD
TCGA-DM-A28K	Amplification	Normal	Normal	4.92787	3.00899	3.93872	COAD
TCGA-DM-A28M	Amplification	Normal	Amplification	4.96621	2.72704	4.41986	COAD
TCGA-F4-6459	Normal	Normal	Amplification	4.80419	2.82569	5.33798	COAD
TCGA-F4-6460	Amplification	Amplification	Amplification	4.62508	3.23245	5.24626	COAD
TCGA-F4-6461	Normal	Normal	Normal	5.24238	2.75383	4.33852	COAD
TCGA-F4-6463	Normal	Normal	Normal	4.79105	2.91604	4.39218	COAD
TCGA-F4-6569	Normal	Normal	Amplification	4.32699	2.75352	4.5844	COAD
TCGA-F4-6570	Amplification	Normal	Amplification	4.94406	3.07694	4.67633	COAD
TCGA-F4-6703	Normal	Normal	Normal	4.64609	2.90421	4.14587	COAD
TCGA-F4-6704	Normal	Amplification	Amplification	5.61375	3.42724	4.34888	COAD
TCGA-F4-6805	Normal	Normal	Normal	4.73498	3.17171	4.49426	COAD
TCGA-F4-6806	Normal	Normal	Deletion	5.1374	2.96455	4.05645	COAD
TCGA-F4-6807	Normal	Normal	Amplification	4.92939	3.50543	5.24487	COAD
TCGA-F4-6808	Deletion	Normal	Deletion	5.74302	3.24311	4.41388	COAD
TCGA-F4-6809	Normal	Normal	Deletion	4.81038	2.7787	3.61437	COAD
TCGA-F4-6854	Normal	Normal	Deletion	5.36276	3.5763	3.49228	COAD
TCGA-F4-6855	Normal	Normal	Amplification	5.6223	3.25296	4.42957	COAD
TCGA-F4-6856	Normal	Normal	Normal	5.97379	3.29433	4.18146	COAD
TCGA-G4-6293	Normal	Normal	Amplification	4.599	2.87583	4.74661	COAD
TCGA-G4-6294	Normal	Amplification	Amplification	5.45364	3.9541	5.30363	COAD
TCGA-G4-6295	Deletion	Normal	Deletion	4.3952	3.87404	4.50038	COAD
TCGA-G4-6297	Normal	Normal	Amplification	4.89913	3.30167	5.1719	COAD
TCGA-G4-6298	Normal	Normal	Deletion	4.50986	3.13859	3.60566	COAD
TCGA-G4-6299	Amplification	Normal	Normal	5.46401	3.0026	4.32325	COAD
TCGA-G4-6302	Normal	Normal	Normal	4.72754	2.54105	3.93397	COAD
TCGA-G4-6303	Amplification	Amplification	Normal	5.35649	3.83753	4.48361	COAD
TCGA-G4-6304	Normal	Normal	Normal	5.38584	3.02904	4.13318	COAD
TCGA-G4-6306	Amplification	Normal	Normal	5.04369	2.73179	4.1886	COAD
TCGA-G4-6307	Amplification	Normal	Amplification	4.59735	2.91315	4.3277	COAD
TCGA-G4-6309	Normal	Normal	Normal	4.90165	3.46731	4.50548	COAD
TCGA-G4-6311	Amplification	Amplification	Amplification	5.03307	3.53661	5.47463	COAD
TCGA-G4-6315	Deletion	Normal	Deletion	4.73785	3.62928	4.01035	COAD
TCGA-G4-6317	Normal	Deletion	Deletion	5.46961	3.34838	3.62012	COAD
TCGA-G4-6320	Normal	Normal	Deletion	5.34723	2.78283	3.99635	COAD
TCGA-G4-6321	Normal	Normal	Normal	4.18959	2.21517	3.96693	COAD
TCGA-G4-6322	Deletion	Normal	Amplification	4.9489	3.10133	4.2521	COAD
TCGA-G4-6323	Normal	Amplification	Amplification	4.73534	3.15792	4.64153	COAD
TCGA-G4-6586	Normal	Normal	Normal	4.60032	3.16725	4.24948	COAD
TCGA-G4-6588	Normal	Normal	Normal	5.28342	3.7054	4.69473	COAD
TCGA-G4-6626	Normal	Amplification	Amplification	4.86994	4.27584	5.33347	COAD
TCGA-G4-6627	Normal	Normal	Amplification	5.05495	2.75336	4.73217	COAD
TCGA-G4-6628	Normal	Normal	Normal	5.08064	3.33877	4.64126	COAD
TCGA-NH-A50T	Normal	Normal	Amplification	4.90869	3.52409	5.4964	COAD
TCGA-NH-A50U	Deletion	Normal	Normal	4.87476	3.67759	4.5238	COAD
TCGA-NH-A50V	Normal	Normal	Deletion	4.54229	2.79554	3.61765	COAD
TCGA-NH-A5IV	Normal	Normal	Normal	5.33029	3.62185	4.50062	COAD
TCGA-NH-A6GA	Deletion	Normal	Normal	5.048	3.91961	4.86384	COAD
TCGA-NH-A6GB	Amplification	Normal	Amplification	5.12485	3.54934	4.76221	COAD
TCGA-NH-A6GC	Normal	Amplification	Amplification	5.218	3.06603	4.16564	COAD
TCGA-NH-A8F7	Normal	Normal	Deletion	5.37843	3.59548	3.72582	COAD
TCGA-NH-A8F8	Deletion	Normal	Deletion	4.4244	3.29384	3.75261	COAD
TCGA-QG-A5YV	Deletion	Deletion	Amplification	5.00025	3.3596	4.98957	COAD
TCGA-QG-A5YW	Normal	Normal	Amplification	4.66132	2.9098	4.38227	COAD
TCGA-QG-A5YX	Normal	Normal	Amplification	5.40947	3.36611	4.68407	COAD
TCGA-QG-A5Z1	Normal	Normal	Normal	4.75965	3.51065	4.54953	COAD
TCGA-QG-A5Z2	Normal	Normal	Normal	4.94614	3.55261	4.59643	COAD
TCGA-QL-A97D	Normal	Amplification	Normal	5.01939	3.77916	4.06383	COAD
TCGA-RU-A8FL	Normal	Deletion	Deletion	5.25542	3.22492	3.44475	COAD
TCGA-SS-A7HO	Deletion	Normal	Deletion	4.25649	3.79046	3.70523	COAD
TCGA-T9-A92H	Deletion	Deletion	Normal	5.20922	3.00322	4.52223	COAD
TCGA-WS-AB45	Amplification	Normal	Normal	4.3572	3.38596	3.8636	COAD
TCGA-KL-8323	Deletion	Normal	Normal	5.0987	2.57186	4.36258	KICH
TCGA-KL-8324	Normal	Deletion	Amplification	4.68939	2.05934	3.96431	KICH
TCGA-KL-8325	Deletion	Normal	Normal	5.19268	3.00978	5.06961	KICH
TCGA-KL-8326	Normal	Normal	Normal	4.42514	1.78314	4.0611	KICH
TCGA-KL-8327	Normal	Normal	Amplification	3.45416	1.19706	3.32325	KICH
TCGA-KL-8328	Deletion	Normal	Amplification	4.54261	1.81584	4.62131	KICH
TCGA-KL-8329	Deletion	Normal	Normal	4.828	2.51816	4.56863	KICH
TCGA-KL-8330	Deletion	Normal	Normal	4.63229	2.59787	5.08949	KICH
TCGA-KL-8331	Deletion	Amplification	Amplification	4.68379	2.23279	4.42241	KICH
TCGA-KL-8332	Deletion	Normal	Normal	4.39031	2.39621	4.39972	KICH
TCGA-KL-8333	Deletion	Normal	Normal	4.69547	2.7666	4.56878	KICH
TCGA-KL-8334	Deletion	Normal	Normal	4.44556	2.29053	4.62957	KICH
TCGA-KL-8335	Deletion	Normal	Deletion	4.84065	2.11868	3.75559	KICH
TCGA-KL-8336	Deletion	Normal	Deletion	4.6885	2.21462	4.30109	KICH
TCGA-KL-8337	Amplification	Normal	Normal	5.16716	2.38544	4.60271	KICH
TCGA-KL-8338	Deletion	Normal	Deletion	4.78523	2.0805	4.03355	KICH
TCGA-KL-8339	Deletion	Amplification	Amplification	4.30286	1.74367	3.78184	KICH
TCGA-KL-8340	Deletion	Normal	Normal	4.66384	2.3399	4.31728	KICH
TCGA-KL-8341	Normal	Normal	Amplification	5.2336	3.19884	5.22324	KICH
TCGA-KL-8342	Deletion	Normal	Normal	4.79197	2.24451	4.38004	KICH
TCGA-KL-8343	Deletion	Normal	Normal	4.94005	2.56703	4.66536	KICH
TCGA-KL-8344	Normal	Normal	Normal	4.91401	2.80123	4.57244	KICH
TCGA-KL-8345	Deletion	Normal	Normal	5.37909	2.66832	4.87331	KICH
TCGA-KL-8346	Amplification	Amplification	Amplification	4.99064	1.8791	4.44363	KICH
TCGA-KM-8438	Normal	Normal	Amplification	4.19541	1.76449	4.49817	KICH
TCGA-KM-8439	Normal	Normal	Normal	5.04777	1.80736	4.164	KICH
TCGA-KM-8440	Deletion	Normal	Normal	4.7228	2.64158	4.70594	KICH
TCGA-KM-8441	Normal	Normal	Normal	5.04396	2.39469	4.48607	KICH
TCGA-KM-8442	Deletion	Normal	Normal	4.90418	2.82627	4.63858	KICH
TCGA-KM-8443	Normal	Amplification	Amplification	4.84252	2.3548	4.46017	KICH
TCGA-KM-8476	Deletion	Normal	Normal	3.61374	1.66147	3.66957	KICH
TCGA-KM-8477	Normal	Normal	Normal	4.47145	2.29416	4.24602	KICH
TCGA-KM-8639	Normal	Normal	Normal	4.82939	2.00292	4.2037	KICH
TCGA-KN-8418	Deletion	Normal	Normal	5.03516	2.6785	4.95612	KICH
TCGA-KN-8419	Amplification	Normal	Normal	4.84839	1.78685	3.96874	KICH
TCGA-KN-8421	Deletion	Deletion	Normal	5.15556	1.46029	4.23543	KICH
TCGA-KN-8422	Deletion	Normal	Normal	5.15096	2.22451	4.23637	KICH
TCGA-KN-8423	Amplification	Normal	Amplification	5.04316	1.80401	4.92072	KICH
TCGA-KN-8424	Deletion	Normal	Normal	5.30224	2.21038	3.99507	KICH
TCGA-KN-8425	Deletion	Deletion	Amplification	4.59952	1.69234	4.86876	KICH
TCGA-KN-8426	Amplification	Normal	Normal	5.2763	2.12942	4.00243	KICH
TCGA-KN-8427	Normal	Amplification	Amplification	4.31154	3.46356	5.20201	KICH
TCGA-KN-8428	Normal	Amplification	Amplification	6.10176	4.07073	4.92407	KICH
TCGA-KN-8429	Deletion	Normal	Normal	4.63128	3.0435	4.82798	KICH
TCGA-KN-8431	Deletion	Normal	Normal	4.31594	2.1793	4.594	KICH
TCGA-KN-8432	Deletion	Deletion	Normal	4.63624	1.86482	3.64404	KICH
TCGA-KN-8433	Amplification	Normal	Amplification	4.42389	1.11716	4.31602	KICH
TCGA-KN-8434	Normal	Normal	Deletion	4.39232	2.37915	4.21938	KICH
TCGA-KN-8435	Deletion	Normal	Normal	4.78014	2.28084	4.05099	KICH
TCGA-KN-8436	Normal	Deletion	Amplification	5.60766	1.85671	3.9783	KICH
TCGA-KN-8437	Normal	Normal	Normal	5.15841	2.40206	4.43552	KICH
TCGA-KO-8403	Deletion	Normal	Normal	4.68428	2.22354	4.07529	KICH
TCGA-KO-8404	Deletion	Normal	Deletion	4.04373	2.48964	3.46518	KICH
TCGA-KO-8405	Normal	Normal	Amplification	4.19927	1.89302	4.04376	KICH
TCGA-KO-8406	Deletion	Normal	Normal	4.84161	2.78786	4.63524	KICH
TCGA-KO-8407	Deletion	Normal	Normal	4.50207	2.38056	4.19311	KICH
TCGA-KO-8408	Deletion	Normal	Normal	5.00755	2.09512	3.94091	KICH
TCGA-KO-8409	Normal	Deletion	Amplification	3.77539	1.06843	3.80824	KICH
TCGA-KO-8410	Amplification	Normal	Amplification	5.02281	1.96648	4.80825	KICH
TCGA-KO-8411	Deletion	Normal	Normal	5.44778	2.71208	4.85172	KICH
TCGA-KO-8413	Amplification	Normal	Amplification	4.89393	1.731	4.48258	KICH
TCGA-KO-8414	Amplification	Deletion	Amplification	4.37109	1.41929	4.36653	KICH
TCGA-KO-8415	Deletion	Deletion	Normal	5.27084	2.1996	4.13263	KICH
TCGA-KO-8416	Deletion	Normal	Normal	4.41555	2.26268	4.18893	KICH
TCGA-KO-8417	Deletion	Normal	Normal	5.06971	2.9056	4.98913	KICH
TCGA-2V-A95S	Amplification	Normal	Normal	5.09685	2.08564	3.26797	LIHC
TCGA-2Y-A9GS	Deletion	Amplification	Amplification	4.83206	3.08958	3.35088	LIHC
TCGA-2Y-A9GT	Amplification	Normal	Normal	4.34175	1.77917	2.64455	LIHC
TCGA-2Y-A9GU	Normal	Normal	Normal	3.87031	1.71866	3.32538	LIHC
TCGA-2Y-A9GV	Normal	Normal	Normal	3.76906	1.82814	2.89293	LIHC
TCGA-2Y-A9GW	Amplification	Normal	Normal	4.6096	1.62594	2.599	LIHC
TCGA-2Y-A9GX	Normal	Normal	Amplification	4.06121	2.39052	3.09148	LIHC
TCGA-2Y-A9GY	Normal	Amplification	Amplification	4.04753	2.45461	3.79994	LIHC
TCGA-2Y-A9GZ	Amplification	Amplification	Amplification	4.34432	1.93803	2.94243	LIHC
TCGA-2Y-A9H0	Normal	Normal	Normal	5.60546	2.36084	2.71027	LIHC
TCGA-2Y-A9H1	Amplification	Normal	Normal	2.1606	0.628057	2.22724	LIHC
TCGA-2Y-A9H2	Amplification	Normal	Normal	5.24553	2.97238	4.39747	LIHC
TCGA-2Y-A9H3	Normal	Deletion	Normal	3.42561	1.05156	2.83237	LIHC
TCGA-2Y-A9H4	Amplification	Normal	Normal	4.85618	1.71517	2.68734	LIHC
TCGA-2Y-A9H5	Normal	Deletion	Normal	4.01997	1.67787	3.55133	LIHC
TCGA-2Y-A9H6	Normal	Normal	Deletion	4.11814	1.85108	2.67219	LIHC
TCGA-2Y-A9H7	Normal	Normal	Normal	4.09454	1.68715	3.35172	LIHC
TCGA-2Y-A9H8	Normal	Deletion	Amplification	4.96487	1.46351	3.18731	LIHC
TCGA-2Y-A9H9	Normal	Normal	Amplification	3.91523	1.84263	2.63251	LIHC
TCGA-2Y-A9HA	Normal	Normal	Amplification	4.24336	2.65262	3.58557	LIHC
TCGA-2Y-A9HB	Normal	Normal	Normal	3.64354	1.49796	2.93406	LIHC
TCGA-3K-AAZ8	Normal	Deletion	Deletion	4.49205	1.5553	2.8201	LIHC
TCGA-4R-AA8I	Normal	Normal	Normal	4.44098	2.20581	3.13006	LIHC
TCGA-5C-A9VG	Normal	Deletion	Deletion	4.42922	2.41676	3.34816	LIHC
TCGA-5C-A9VH	Normal	Normal	Amplification	4.15721	1.95776	3.28074	LIHC
TCGA-5C-AAPD	Deletion	Amplification	Normal	5.25075	2.80908	3.33144	LIHC
TCGA-5R-AA1C	Amplification	Amplification	Normal	4.69667	2.39187	3.19739	LIHC
TCGA-5R-AA1D	Normal	Normal	Deletion	3.64683	1.81998	2.89924	LIHC
TCGA-5R-AAAM	Normal	Normal	Amplification	3.50787	1.56097	3.28373	LIHC
TCGA-BC-4072	Normal	Normal	Amplification	4.15765	2.6639	4.50153	LIHC
TCGA-BC-4073	Normal	Normal	Normal	3.82108	2.72218	3.90157	LIHC
TCGA-BC-A10Q	Normal	Normal	Normal	4.43106	2.34862	4.63743	LIHC
TCGA-BC-A10R	Deletion	Amplification	Amplification	3.09396	1.26947	2.45858	LIHC
TCGA-BC-A10S	Normal	Normal	Normal	3.64041	1.32397	2.80272	LIHC
TCGA-BC-A10T	Normal	Amplification	Normal	4.08801	2.62699	3.04785	LIHC
TCGA-BC-A10U	Amplification	Normal	Normal	5.81508	1.99061	3.2319	LIHC
TCGA-BC-A10W	Normal	Normal	Normal	4.55817	3.39761	3.39768	LIHC
TCGA-BC-A10X	Normal	Normal	Normal	3.71653	1.6402	2.78506	LIHC
TCGA-BC-A10Y	Normal	Normal	Normal	4.25834	2.98688	3.08175	LIHC
TCGA-BC-A10Z	Deletion	Amplification	Deletion	3.89269	3.43719	2.30281	LIHC
TCGA-BC-A110	Normal	Normal	Normal	3.14332	0.976598	2.40089	LIHC
TCGA-BC-A112	Deletion	Deletion	Normal	4.70687	2.61087	4.17442	LIHC
TCGA-BC-A216	Normal	Normal	Amplification	3.89775	2.76537	3.68076	LIHC
TCGA-BC-A217	Deletion	Deletion	Amplification	5.12316	2.47668	3.2972	LIHC
TCGA-BC-A3KF	Deletion	Normal	Normal	3.96627	2.1452	2.84472	LIHC
TCGA-BC-A3KG	Deletion	Normal	Normal	5.37204	4.08942	3.90705	LIHC
TCGA-BC-A5W4	Deletion	Normal	Normal	3.86892	1.40703	2.822	LIHC
TCGA-BC-A69H	Normal	Amplification	Amplification	2.72547	1.65679	3.60288	LIHC
TCGA-BC-A69I	Amplification	Normal	Normal	4.09109	1.08568	2.55435	LIHC
TCGA-BC-A8YO	Normal	Normal	Normal	4.52836	3.46745	3.54831	LIHC
TCGA-BD-A2L6	Normal	Normal	Amplification	4.04567	1.99129	3.09483	LIHC
TCGA-BD-A3EP	Normal	Normal	Amplification	3.22222	1.19285	2.65153	LIHC
TCGA-BW-A5NO	Amplification	Amplification	Normal	5.15563	2.58139	3.04004	LIHC
TCGA-BW-A5NP	Normal	Deletion	Amplification	4.60288	2.37421	4.81722	LIHC
TCGA-BW-A5NQ	Normal	Amplification	Normal	4.58446	3.45051	3.5261	LIHC
TCGA-CC-5258	Deletion	Normal	Normal	2.91915	2.80442	3.84884	LIHC
TCGA-CC-5260	Deletion	Normal	Normal	4.58388	3.45632	4.88953	LIHC
TCGA-CC-5261	Normal	Normal	Amplification	4.79079	3.19611	4.66226	LIHC
TCGA-CC-5262	Normal	Normal	Normal	3.67914	1.79681	3.54965	LIHC
TCGA-CC-5263	Normal	Normal	Normal	5.10932	3.78663	3.97107	LIHC
TCGA-CC-5264	Amplification	Normal	Amplification	5.82246	3.49958	4.00538	LIHC
TCGA-CC-A1HT	Normal	Normal	Normal	4.8971	3.43428	4.36992	LIHC
TCGA-CC-A3M9	Normal	Normal	Amplification	5.79871	2.89133	4.29332	LIHC
TCGA-CC-A3MA	Deletion	Normal	Normal	4.79021	3.08537	4.33185	LIHC
TCGA-CC-A3MB	Normal	Amplification	Amplification	4.55982	3.52579	4.04239	LIHC
TCGA-CC-A3MC	Normal	Normal	Deletion	4.1719	2.32958	2.84175	LIHC
TCGA-CC-A5UC	Deletion	Normal	Amplification	3.39628	2.07447	3.89413	LIHC
TCGA-CC-A5UD	Deletion	Normal	Normal	4.15978	3.09677	3.92622	LIHC
TCGA-CC-A5UE	Amplification	Deletion	Amplification	5.65827	2.24507	3.85644	LIHC
TCGA-CC-A7IE	Normal	Deletion	Amplification	3.35922	2.10642	3.86704	LIHC
TCGA-CC-A7IF	Normal	Normal	Deletion	3.82636	2.22887	2.09867	LIHC
TCGA-CC-A7IG	Amplification	Amplification	Normal	4.71914	2.62925	3.25753	LIHC
TCGA-CC-A7IH	Amplification	Normal	Normal	4.80856	2.09855	3.30109	LIHC
TCGA-CC-A7II	Normal	Deletion	Amplification	4.78441	2.45542	4.49463	LIHC
TCGA-CC-A7IJ	Deletion	Amplification	Amplification	4.70608	3.39253	4.68698	LIHC
TCGA-CC-A7IK	Normal	Amplification	Normal	4.17305	3.03461	3.54988	LIHC
TCGA-CC-A7IL	Deletion	Normal	Deletion	3.62917	1.72663	2.33344	LIHC
TCGA-CC-A8HT	Normal	Normal	Normal	4.40573	2.57803	3.78287	LIHC
TCGA-CC-A8HU	Deletion	Normal	Amplification	5.1326	3.10314	4.05186	LIHC
TCGA-CC-A8HV	Normal	Normal	Normal	4.06585	2.84632	3.55062	LIHC
TCGA-CC-A9FS	Amplification	Normal	Deletion	4.83342	2.14463	2.41799	LIHC
TCGA-CC-A9FU	Normal	Deletion	Amplification	4.60103	2.33747	3.94158	LIHC
TCGA-CC-A9FV	Normal	Normal	Normal	4.6646	1.84022	3.32639	LIHC
TCGA-CC-A9FW	Normal	Deletion	Amplification	4.55103	1.73272	4.08581	LIHC
TCGA-DD-A113	Normal	Deletion	Deletion	3.99209	2.68218	2.54884	LIHC
TCGA-DD-A114	Amplification	Amplification	Normal	3.70709	1.71105	2.81557	LIHC
TCGA-DD-A115	Deletion	Normal	Normal	4.05511	1.80962	3.14502	LIHC
TCGA-DD-A116	Deletion	Normal	Normal	3.62532	1.68896	3.08074	LIHC
TCGA-DD-A118	Normal	Normal	Amplification	4.43196	2.17223	3.97958	LIHC
TCGA-DD-A119	Normal	Normal	Amplification	3.96843	1.01326	2.90265	LIHC
TCGA-DD-A11A	Amplification	Normal	Amplification	4.09783	2.60545	3.37774	LIHC
TCGA-DD-A11B	Deletion	Normal	Normal	3.93684	1.90693	3.49055	LIHC
TCGA-DD-A11C	Normal	Amplification	Deletion	3.13451	1.22277	2.55172	LIHC
TCGA-DD-A11D	Normal	Normal	Normal	3.67236	1.4599	2.76067	LIHC
TCGA-DD-A1EA	Normal	Normal	Normal	4.79649	2.2736	3.36144	LIHC
TCGA-DD-A1EB	Normal	Normal	Normal	3.3218	1.29187	2.76194	LIHC
TCGA-DD-A1EC	Normal	Normal	Normal	3.39836	1.39044	2.67482	LIHC
TCGA-DD-A1ED	Normal	Normal	Normal	3.68095	1.3922	2.58162	LIHC
TCGA-DD-A1EE	Normal	Normal	Normal	4.61056	2.45176	3.37555	LIHC
TCGA-DD-A1EF	Normal	Amplification	Amplification	4.19612	2.54022	4.80566	LIHC
TCGA-DD-A1EG	Normal	Normal	Amplification	3.24023	1.03949	2.27442	LIHC
TCGA-DD-A1EH	Normal	Normal	Amplification	4.20723	2.3884	4.299	LIHC
TCGA-DD-A1EI	Normal	Normal	Normal	4.51511	2.32301	3.79126	LIHC
TCGA-DD-A1EJ	Normal	Amplification	Amplification	3.45327	1.26877	2.60414	LIHC
TCGA-DD-A1EK	Normal	Normal	Deletion	4.00978	1.69995	2.24249	LIHC
TCGA-DD-A1EL	Normal	Amplification	Normal	3.26669	1.55637	2.59499	LIHC
TCGA-DD-A39V	Amplification	Normal	Amplification	3.29132	0.958422	2.15911	LIHC
TCGA-DD-A39W	Normal	Normal	Normal	3.35485	1.00336	2.4322	LIHC
TCGA-DD-A39X	Normal	Normal	Normal	3.20972	1.03073	2.31496	LIHC
TCGA-DD-A39Y	Normal	Amplification	Deletion	3.9779	2.11831	2.79547	LIHC
TCGA-DD-A39Z	Normal	Normal	Normal	3.19157	0.931211	2.16188	LIHC
TCGA-DD-A3A1	Normal	Normal	Normal	2.95349	0.634594	2.03534	LIHC
TCGA-DD-A3A2	Normal	Normal	Normal	3.43521	1.43548	2.49568	LIHC
TCGA-DD-A3A3	Amplification	Normal	Deletion	3.07344	1.0032	2.32901	LIHC
TCGA-DD-A3A4	Normal	Normal	Normal	3.65651	1.41902	2.96173	LIHC
TCGA-DD-A3A5	Normal	Normal	Deletion	3.00456	0.891628	2.28261	LIHC
TCGA-DD-A3A6	Normal	Normal	Normal	2.51014	0.897952	2.32147	LIHC
TCGA-DD-A3A7	Amplification	Normal	Normal	2.19216	0.744773	2.36217	LIHC
TCGA-DD-A3A8	Normal	Normal	Normal	2.62699	0.605666	2.44959	LIHC
TCGA-DD-A3A9	Normal	Normal	Amplification	4.28928	1.66791	3.81275	LIHC
TCGA-DD-A4NA	Deletion	Deletion	Normal	5.00352	2.73238	4.38277	LIHC
TCGA-DD-A4NB	Normal	Normal	Normal	3.71957	2.00443	3.57263	LIHC
TCGA-DD-A4ND	Normal	Normal	Amplification	4.16705	2.16012	3.75119	LIHC
TCGA-DD-A4NF	Amplification	Normal	Normal	4.59322	1.89286	2.94754	LIHC
TCGA-DD-A4NH	Normal	Normal	Normal	3.91583	3.06659	4.13498	LIHC
TCGA-DD-A4NI	Normal	Amplification	Normal	3.64454	1.82756	2.63859	LIHC
TCGA-DD-A4NJ	Normal	Normal	Normal	4.40773	3.04667	3.24262	LIHC
TCGA-DD-A4NK	Amplification	Normal	Normal	3.43641	1.51935	2.82321	LIHC
TCGA-DD-A4NL	Normal	Normal	Normal	3.03029	1.26892	2.37034	LIHC
TCGA-DD-A4NN	Normal	Normal	Amplification	4.22394	2.42019	4.13343	LIHC
TCGA-DD-A4NO	Deletion	Deletion	Deletion	4.30486	1.6715	2.06152	LIHC
TCGA-DD-A4NP	Normal	Normal	Normal	3.49123	1.26043	2.57613	LIHC
TCGA-DD-A4NQ	Normal	Normal	Deletion	4.38696	2.13657	2.91681	LIHC
TCGA-DD-A4NR	Normal	Normal	Amplification	3.5717	2.29449	3.56981	LIHC
TCGA-DD-A4NS	Normal	Normal	Normal	3.93002	2.17105	3.34913	LIHC
TCGA-DD-A4NV	Amplification	Amplification	Amplification	4.21839	2.23233	3.22514	LIHC
TCGA-DD-A73A	Normal	Normal	Normal	3.22039	1.48542	2.82292	LIHC
TCGA-DD-A73B	Deletion	Normal	Normal	4.2068	2.50102	3.03755	LIHC
TCGA-DD-A73C	Normal	Normal	Normal	3.95886	2.17621	3.0686	LIHC
TCGA-DD-A73D	Amplification	Normal	Normal	3.70342	1.47893	3.23131	LIHC
TCGA-DD-A73E	Normal	Amplification	Normal	4.00424	2.30004	3.35639	LIHC
TCGA-DD-A73F	Normal	Amplification	Normal	3.8565	2.37871	2.7514	LIHC
TCGA-DD-A73G	Amplification	Normal	Amplification	2.33216	0.730897	2.9688	LIHC
TCGA-DD-AA3A	Normal	Normal	Deletion	4.47841	3.02741	4.51308	LIHC
TCGA-DD-AAC8	Normal	Normal	Amplification	4.53445	2.37171	3.87147	LIHC
TCGA-DD-AAC9	Normal	Normal	Normal	3.30773	0.935807	2.57477	LIHC
TCGA-DD-AACA	Normal	Normal	Normal	3.75802	2.82274	3.59817	LIHC
TCGA-DD-AACB	Normal	Normal	Amplification	4.49839	1.83242	3.64693	LIHC
TCGA-DD-AACC	Normal	Normal	Amplification	3.904	1.41417	2.85466	LIHC
TCGA-DD-AACD	Normal	Normal	Normal	3.33289	0.94328	2.2633	LIHC
TCGA-DD-AACE	Normal	Normal	Normal	3.60542	1.88711	3.27884	LIHC
TCGA-DD-AACF	Normal	Normal	Normal	5.14904	2.47187	2.52604	LIHC
TCGA-DD-AACG	Deletion	Amplification	Amplification	3.44052	2.273	3.5766	LIHC
TCGA-DD-AACH	Normal	Normal	Amplification	4.84128	3.34329	4.24834	LIHC
TCGA-DD-AACI	Amplification	Normal	Amplification	4.23373	1.05827	3.1287	LIHC
TCGA-DD-AACJ	Amplification	Normal	Normal	3.78659	1.06423	2.94914	LIHC
TCGA-DD-AACK	Normal	Normal	Normal	3.91874	2.01908	3.26931	LIHC
TCGA-DD-AACL	Normal	Amplification	Normal	3.99963	2.75745	3.9074	LIHC
TCGA-DD-AACN	Deletion	Normal	Amplification	3.92612	2.31764	4.42347	LIHC
TCGA-DD-AACO	Deletion	Deletion	Amplification	2.34894	1.41697	2.70189	LIHC
TCGA-DD-AACP	Normal	Normal	Amplification	4.70068	2.60456	4.1242	LIHC
TCGA-DD-AACQ	Normal	Normal	Normal	3.64613	1.79211	3.3	LIHC
TCGA-DD-AACS	Amplification	Normal	Deletion	5.42315	3.40252	2.43403	LIHC
TCGA-DD-AACT	Amplification	Normal	Amplification	3.30493	1.36836	2.97543	LIHC
TCGA-DD-AACU	Deletion	Normal	Normal	4.48743	2.35042	3.47431	LIHC
TCGA-DD-AACV	Deletion	Normal	Amplification	4.76005	2.85107	3.65526	LIHC
TCGA-DD-AACW	Deletion	Normal	Normal	4.04702	2.28327	3.74326	LIHC
TCGA-DD-AACX	Normal	Normal	Deletion	3.86254	2.12888	2.54562	LIHC
TCGA-DD-AACY	Amplification	Normal	Normal	4.15937	1.19006	2.70834	LIHC
TCGA-DD-AACZ	Normal	Amplification	Amplification	4.63456	2.68615	4.15631	LIHC
TCGA-DD-AAD0	Normal	Normal	Normal	4.3199	2.09853	3.22043	LIHC
TCGA-DD-AAD1	Normal	Normal	Normal	4.03651	2.31543	3.87495	LIHC
TCGA-DD-AAD2	Normal	Normal	Normal	3.57249	1.70334	2.70223	LIHC
TCGA-DD-AAD3	Normal	Normal	Normal	4.09545	1.93169	2.93955	LIHC
TCGA-DD-AAD5	Deletion	Normal	Deletion	3.51433	2.09712	3.28075	LIHC
TCGA-DD-AAD6	Normal	Normal	Amplification	3.31184	1.90255	3.4737	LIHC
TCGA-DD-AAD8	Deletion	Normal	Normal	4.17174	2.12535	2.65017	LIHC
TCGA-DD-AADA	Normal	Normal	Deletion	3.70906	1.74301	2.46352	LIHC
TCGA-DD-AADB	Deletion	Normal	Normal	4.1516	2.70253	4.09831	LIHC
TCGA-DD-AADC	Deletion	Normal	Normal	4.7794	3.44492	3.69654	LIHC
TCGA-DD-AADD	Normal	Amplification	Amplification	4.17093	2.64858	4.21827	LIHC
TCGA-DD-AADF	Normal	Normal	Amplification	4.12596	1.69145	3.05064	LIHC
TCGA-DD-AADG	Normal	Normal	Amplification	3.75577	1.85909	3.00776	LIHC
TCGA-DD-AADI	Normal	Normal	Normal	3.68283	1.81058	3.59317	LIHC
TCGA-DD-AADJ	Normal	Normal	Normal	3.52417	1.21055	3.23484	LIHC
TCGA-DD-AADK	Normal	Normal	Normal	3.57731	1.49815	2.86073	LIHC
TCGA-DD-AADL	Deletion	Amplification	Normal	4.4174	2.46948	3.27132	LIHC
TCGA-DD-AADM	Normal	Normal	Deletion	3.5025	1.44234	1.92481	LIHC
TCGA-DD-AADN	Amplification	Amplification	Amplification	2.48176	1.20404	2.638	LIHC
TCGA-DD-AADO	Amplification	Deletion	Amplification	2.74312	1.05592	3.2842	LIHC
TCGA-DD-AADP	Deletion	Normal	Normal	4.0191	2.29204	3.45802	LIHC
TCGA-DD-AADQ	Normal	Normal	Normal	3.27062	1.21502	2.68373	LIHC
TCGA-DD-AADR	Normal	Amplification	Normal	4.26656	2.04517	2.71764	LIHC
TCGA-DD-AADS	Normal	Normal	Amplification	2.34261	0.670882	2.5587	LIHC
TCGA-DD-AADU	Amplification	Amplification	Amplification	2.81361	1.09612	2.64141	LIHC
TCGA-DD-AADV	Deletion	Normal	Normal	4.70676	2.89142	3.08943	LIHC
TCGA-DD-AADW	Normal	Normal	Amplification	4.64001	3.37895	4.33725	LIHC
TCGA-DD-AADY	Deletion	Normal	Normal	4.62032	2.58835	3.64839	LIHC
TCGA-DD-AAE0	Normal	Normal	Amplification	3.48845	2.02463	4.70959	LIHC
TCGA-DD-AAE1	Normal	Normal	Normal	3.8882	1.81544	3.33822	LIHC
TCGA-DD-AAE2	Deletion	Deletion	Normal	3.72838	1.58207	2.89784	LIHC
TCGA-DD-AAE3	Amplification	Normal	Amplification	3.64633	0.910215	2.59497	LIHC
TCGA-DD-AAE4	Normal	Deletion	Normal	3.26283	1.39128	2.45599	LIHC
TCGA-DD-AAE6	Normal	Amplification	Normal	4.04608	1.82496	2.91617	LIHC
TCGA-DD-AAE7	Normal	Normal	Normal	3.69648	1.25982	2.63012	LIHC
TCGA-DD-AAE9	Amplification	Amplification	Amplification	3.96888	1.9162	3.20694	LIHC
TCGA-DD-AAEA	Normal	Normal	Normal	3.89021	1.62442	2.49613	LIHC
TCGA-DD-AAEB	Normal	Normal	Normal	2.11736	0.873016	2.48008	LIHC
TCGA-DD-AAED	Deletion	Normal	Normal	3.65594	2.0121	3.18062	LIHC
TCGA-DD-AAEE	Deletion	Deletion	Normal	4.11877	2.10188	3.27853	LIHC
TCGA-DD-AAEG	Normal	Normal	Normal	3.94659	1.97832	2.96288	LIHC
TCGA-DD-AAEH	Amplification	Normal	Amplification	4.55154	1.62072	3.24902	LIHC
TCGA-DD-AAEI	Normal	Normal	Normal	3.12329	1.94864	2.53988	LIHC
TCGA-DD-AAEK	Normal	Normal	Normal	3.29987	1.83621	3.30596	LIHC
TCGA-DD-AAVP	Amplification	Normal	Normal	5.1317	1.50536	2.95659	LIHC
TCGA-DD-AAVQ	Amplification	Deletion	Normal	4.62131	1.80115	3.36343	LIHC
TCGA-DD-AAVR	Normal	Normal	Normal	3.65162	1.57604	3.10795	LIHC
TCGA-DD-AAVS	Normal	Amplification	Normal	4.06364	2.93042	3.97059	LIHC
TCGA-DD-AAVU	Deletion	Deletion	Normal	3.9646	1.20823	2.74551	LIHC
TCGA-DD-AAVV	Amplification	Normal	Amplification	4.76569	1.8962	3.31772	LIHC
TCGA-DD-AAVW	Normal	Normal	Normal	4.15991	2.13156	3.56919	LIHC
TCGA-DD-AAVX	Normal	Normal	Normal	3.53883	1.66858	2.54664	LIHC
TCGA-DD-AAVY	Amplification	Normal	Normal	4.76	1.83442	2.9618	LIHC
TCGA-DD-AAVZ	Normal	Normal	Normal	4.17058	2.06619	3.52806	LIHC
TCGA-DD-AAW0	Normal	Normal	Normal	3.99099	1.96413	2.89878	LIHC
TCGA-DD-AAW1	Amplification	Normal	Normal	4.56497	1.93051	2.91707	LIHC
TCGA-DD-AAW2	Amplification	Normal	Normal	4.34985	2.21849	2.95876	LIHC
TCGA-DD-AAW3	Normal	Normal	Normal	3.68766	2.0506	3.41996	LIHC
TCGA-ED-A459	Deletion	Normal	Normal	5.2174	2.80596	3.13598	LIHC
TCGA-ED-A4XI	Normal	Normal	Normal	3.67979	1.81134	3.25776	LIHC
TCGA-ED-A5KG	Normal	Normal	Normal	4.78393	3.08836	4.28175	LIHC
TCGA-ED-A627	Normal	Normal	Normal	3.96836	1.8659	3.28726	LIHC
TCGA-ED-A66X	Normal	Normal	Amplification	4.14575	2.57631	3.69493	LIHC
TCGA-ED-A66Y	Normal	Deletion	Amplification	4.01298	2.5752	3.93499	LIHC
TCGA-ED-A7PX	Deletion	Normal	Deletion	4.32405	2.74049	3.86257	LIHC
TCGA-ED-A7PY	Normal	Normal	Normal	3.93603	1.85923	3.19977	LIHC
TCGA-ED-A7PZ	Deletion	Amplification	Normal	4.27554	1.76976	3.42216	LIHC
TCGA-ED-A7XO	Normal	Normal	Amplification	4.17295	2.10475	2.7622	LIHC
TCGA-ED-A7XP	Normal	Normal	Normal	4.31585	2.38962	3.34384	LIHC
TCGA-ED-A82E	Normal	Amplification	Amplification	5.00923	2.83237	4.87868	LIHC
TCGA-ED-A8O5	Normal	Normal	Amplification	3.81245	2.4675	4.34888	LIHC
TCGA-ED-A8O6	Normal	Deletion	Amplification	3.67185	1.75265	4.10859	LIHC
TCGA-ED-A97K	Deletion	Deletion	Deletion	4.15359	2.53002	3.47981	LIHC
TCGA-EP-A12J	Amplification	Normal	Normal	4.44943	2.20071	3.26084	LIHC
TCGA-EP-A26S	Normal	Normal	Normal	3.87899	1.90482	3.30356	LIHC
TCGA-EP-A2KA	Amplification	Normal	Normal	4.2522	1.69798	2.66095	LIHC
TCGA-EP-A2KB	Normal	Normal	Amplification	3.50477	1.82469	3.92814	LIHC
TCGA-EP-A2KC	Normal	Normal	Normal	3.96869	1.893	3.01338	LIHC
TCGA-EP-A3JL	Amplification	Normal	Amplification	4.31503	1.33119	2.80305	LIHC
TCGA-EP-A3RK	Normal	Normal	Normal	4.77121	2.27611	3.32047	LIHC
TCGA-ES-A2HS	Amplification	Amplification	Amplification	3.79556	0.845708	2.54163	LIHC
TCGA-ES-A2HT	Normal	Normal	Normal	3.97087	0.721633	1.55199	LIHC
TCGA-FV-A23B	Normal	Normal	Amplification	4.28354	2.17635	4.10227	LIHC
TCGA-FV-A2QQ	Normal	Normal	Normal	4.16035	1.50085	2.83385	LIHC
TCGA-FV-A2QR	Amplification	Normal	Normal	3.7129	1.50783	2.77391	LIHC
TCGA-FV-A3I0	Deletion	Normal	Normal	4.94687	2.32632	4.7882	LIHC
TCGA-FV-A3I1	Normal	Normal	Normal	4.33681	2.17712	3.02123	LIHC
TCGA-FV-A3R2	Normal	Amplification	Amplification	4.01931	2.37075	3.66527	LIHC
TCGA-FV-A3R3	Normal	Normal	Normal	4.08423	2.05518	3.36479	LIHC
TCGA-FV-A495	Normal	Normal	Normal	3.25121	1.36902	2.63953	LIHC
TCGA-FV-A496	Amplification	Deletion	Normal	4.10574	1.58025	3.16217	LIHC
TCGA-FV-A4ZP	Normal	Normal	Normal	1.54937	0.957941	2.80649	LIHC
TCGA-FV-A4ZQ	Amplification	Normal	Amplification	3.97372	2.51959	4.31208	LIHC
TCGA-G3-A25S	Normal	Normal	Amplification	5.09643	1.99095	3.50211	LIHC
TCGA-G3-A25T	Normal	Deletion	Normal	4.66741	1.53938	4.29811	LIHC
TCGA-G3-A25U	Amplification	Normal	Normal	3.99449	2.65907	2.80048	LIHC
TCGA-G3-A25V	Normal	Normal	Normal	3.41316	1.57807	3.09994	LIHC
TCGA-G3-A25X	Normal	Deletion	Amplification	4.65693	1.76188	3.53977	LIHC
TCGA-G3-A25Y	Normal	Normal	Amplification	4.37732	2.8497	3.7765	LIHC
TCGA-G3-A25Z	Normal	Normal	Normal	3.87518	1.37225	2.73035	LIHC
TCGA-G3-A3CH	Normal	Normal	Normal	3.32117	1.24396	2.4458	LIHC
TCGA-G3-A3CI	Normal	Normal	Normal	3.63537	1.19833	2.55764	LIHC
TCGA-G3-A3CJ	Amplification	Normal	Normal	3.37136	0.845842	2.36713	LIHC
TCGA-G3-A3CK	Normal	Normal	Normal	3.87042	1.73173	3.02055	LIHC
TCGA-G3-A5SI	Amplification	Normal	Normal	5.18138	2.88979	2.86693	LIHC
TCGA-G3-A5SJ	Normal	Normal	Normal	4.68566	2.1109	3.66152	LIHC
TCGA-G3-A5SL	Amplification	Normal	Normal	3.78818	1.85072	2.97985	LIHC
TCGA-G3-A5SM	Normal	Normal	Amplification	4.06642	1.64161	2.81193	LIHC
TCGA-G3-A6UC	Amplification	Normal	Amplification	4.53466	1.84854	3.55024	LIHC
TCGA-G3-A7M5	Deletion	Deletion	Normal	3.86292	1.29757	2.46549	LIHC
TCGA-G3-A7M6	Normal	Normal	Amplification	4.37616	2.86022	4.54795	LIHC
TCGA-G3-A7M7	Normal	Normal	Normal	3.13732	1.39117	3.12578	LIHC
TCGA-G3-A7M8	Normal	Normal	Normal	3.4605	1.26675	2.61742	LIHC
TCGA-G3-A7M9	Normal	Amplification	Amplification	5.27586	3.77923	4.92265	LIHC
TCGA-G3-AAUZ	Normal	Normal	Normal	2.9717	1.4083	2.37045	LIHC
TCGA-G3-AAV0	Amplification	Normal	Normal	4.01911	0.906135	2.27886	LIHC
TCGA-G3-AAV1	Normal	Deletion	Amplification	4.23954	1.96179	3.76467	LIHC
TCGA-G3-AAV2	Amplification	Normal	Normal	4.70095	1.48515	2.83416	LIHC
TCGA-G3-AAV3	Amplification	Normal	Normal	4.71156	2.01284	3.08693	LIHC
TCGA-G3-AAV4	Deletion	Normal	Amplification	4.42077	2.19059	3.69199	LIHC
TCGA-G3-AAV5	Amplification	Normal	Normal	3.62082	1.40922	3.073	LIHC
TCGA-G3-AAV6	Deletion	Deletion	Deletion	4.51263	1.94892	3.56347	LIHC
TCGA-G3-AAV7	Amplification	Normal	Normal	6.11852	3.41693	3.9119	LIHC
TCGA-GJ-A3OU	Normal	Normal	Normal	4.00999	2.12539	3.31199	LIHC
TCGA-GJ-A6C0	Deletion	Normal	Normal	4.32695	1.95634	2.919	LIHC
TCGA-GJ-A9DB	Normal	Normal	Amplification	4.38296	2.28725	2.90743	LIHC
TCGA-HP-A5MZ	Normal	Normal	Amplification	4.23226	1.46266	2.73242	LIHC
TCGA-HP-A5N0	Amplification	Normal	Normal	4.37876	1.70767	3.02771	LIHC
TCGA-K7-A5RF	Normal	Normal	Normal	3.61046	1.48298	2.66435	LIHC
TCGA-K7-A5RG	Normal	Normal	Normal	4.4626	2.74098	3.72589	LIHC
TCGA-K7-A6G5	Amplification	Normal	Normal	3.88609	1.24177	2.82926	LIHC
TCGA-K7-AAU7	Normal	Normal	Normal	4.19529	2.60537	4.14345	LIHC
TCGA-KR-A7K0	Normal	Normal	Normal	3.58046	1.49938	3.02689	LIHC
TCGA-KR-A7K2	Normal	Deletion	Amplification	3.74151	1.17191	2.83228	LIHC
TCGA-KR-A7K7	Deletion	Deletion	Amplification	3.65678	1.18017	3.44098	LIHC
TCGA-KR-A7K8	Normal	Normal	Normal	3.38793	1.69791	3.06879	LIHC
TCGA-LG-A6GG	Amplification	Normal	Amplification	3.84475	1.66606	3.28981	LIHC
TCGA-LG-A9QC	Deletion	Deletion	Normal	3.89685	1.38453	3.38776	LIHC
TCGA-LG-A9QD	Normal	Amplification	Normal	3.32403	1.65831	2.50606	LIHC
TCGA-MI-A75C	Normal	Normal	Normal	3.52647	1.08081	3.15267	LIHC
TCGA-MI-A75E	Amplification	Normal	Normal	4.44351	1.48369	2.80396	LIHC
TCGA-MI-A75G	Amplification	Amplification	Amplification	4.37679	1.78769	3.09723	LIHC
TCGA-MI-A75H	Normal	Normal	Normal	3.72449	1.47769	2.8712	LIHC
TCGA-MI-A75I	Normal	Normal	Normal	4.20293	1.7104	3.1925	LIHC
TCGA-MR-A520	Normal	Normal	Normal	3.44543	1.3677	2.73495	LIHC
TCGA-MR-A8JO	Normal	Deletion	Deletion	3.78827	1.62584	3.21612	LIHC
TCGA-NI-A4U2	Normal	Normal	Normal	3.89704	1.40764	2.46849	LIHC
TCGA-NI-A8LF	Normal	Amplification	Amplification	3.46029	2.08109	3.33688	LIHC
TCGA-O8-A75V	Amplification	Normal	Normal	3.65443	1.4615	2.76198	LIHC
TCGA-PD-A5DF	Normal	Normal	Normal	4.32614	2.28775	3.15661	LIHC
TCGA-QA-A7B7	Deletion	Normal	Normal	4.61126	3.52954	3.75911	LIHC
TCGA-RC-A6M3	Normal	Normal	Deletion	3.51934	2.74989	2.99192	LIHC
TCGA-RC-A6M4	Deletion	Deletion	Normal	3.58215	1.50626	3.02513	LIHC
TCGA-RC-A6M5	Normal	Deletion	Normal	3.43859	1.37721	3.34255	LIHC
TCGA-RC-A6M6	Normal	Normal	Normal	3.85454	2.35654	3.60253	LIHC
TCGA-RC-A7S9	Normal	Normal	Normal	4.05587	2.09946	2.55691	LIHC
TCGA-RC-A7SB	Deletion	Normal	Normal	4.63116	1.50862	2.85896	LIHC
TCGA-RC-A7SF	Normal	Normal	Normal	3.29132	1.57254	2.55351	LIHC
TCGA-RC-A7SH	Deletion	Amplification	Normal	3.45533	2.1556	3.50805	LIHC
TCGA-RC-A7SK	Deletion	Normal	Normal	3.64918	1.85768	3.14681	LIHC
TCGA-RG-A7D4	Normal	Normal	Amplification	4.74141	2.69897	4.34869	LIHC
TCGA-UB-A7MA	Normal	Normal	Amplification	4.50353	2.76965	4.44482	LIHC
TCGA-UB-A7MB	Normal	Normal	Amplification	4.50878	3.34292	3.95172	LIHC
TCGA-UB-A7MC	Normal	Amplification	Normal	4.59178	3.26785	3.64624	LIHC
TCGA-UB-A7MD	Normal	Amplification	Normal	4.19574	2.11444	2.72087	LIHC
TCGA-UB-A7ME	Amplification	Deletion	Normal	4.29143	1.81099	3.03177	LIHC
TCGA-UB-A7MF	Deletion	Normal	Normal	3.88271	2.32923	3.34174	LIHC
TCGA-UB-AA0U	Normal	Normal	Amplification	3.81773	2.73989	3.53402	LIHC
TCGA-UB-AA0V	Normal	Normal	Normal	3.83848	1.7741	2.84096	LIHC
TCGA-WJ-A86L	Normal	Deletion	Normal	3.94186	2.09237	3.2767	LIHC
TCGA-WQ-A9G7	Amplification	Normal	Deletion	3.61719	2.15556	2.95353	LIHC
TCGA-WQ-AB4B	Normal	Deletion	Amplification	2.91409	1.00516	2.61837	LIHC
TCGA-WX-AA44	Normal	Normal	Normal	4.01459	2.27785	3.47731	LIHC
TCGA-WX-AA46	Normal	Normal	Normal	3.5476	1.5077	2.57003	LIHC
TCGA-WX-AA47	Deletion	Normal	Normal	2.99388	1.05878	2.57734	LIHC
TCGA-XR-A8TD	Normal	Normal	Deletion	3.89996	2.56161	2.44582	LIHC
TCGA-XR-A8TE	Amplification	Normal	Normal	3.7099	1.40702	3.34976	LIHC
TCGA-XR-A8TF	Normal	Normal	Amplification	4.10684	1.89784	3.38568	LIHC
TCGA-XR-A8TG	Normal	Normal	Amplification	4.23812	2.72429	3.76471	LIHC
TCGA-YA-A8S7	Normal	Normal	Amplification	5.13443	2.20681	3.32123	LIHC
TCGA-ZP-A9CV	Amplification	Normal	Normal	4.89396	2.00861	3.21149	LIHC
TCGA-ZP-A9CY	Normal	Normal	Normal	3.88209	1.54046	2.83162	LIHC
TCGA-ZP-A9CZ	Normal	Normal	Normal	4.75998	2.99251	3.06386	LIHC
TCGA-ZP-A9D0	Normal	Amplification	Normal	4.11345	1.79426	3.1887	LIHC
TCGA-ZP-A9D1	Normal	Deletion	Normal	4.32023	1.82624	2.95144	LIHC
TCGA-ZP-A9D2	Deletion	Normal	Normal	5.30649	3.09361	4.12457	LIHC
TCGA-ZP-A9D4	Normal	Normal	Normal	3.8526	1.93876	3.26943	LIHC
TCGA-ZS-A9CD	Amplification	Normal	Amplification	4.02582	1.43876	2.95218	LIHC
TCGA-ZS-A9CE	Normal	Deletion	Normal	3.60363	1.33209	2.69747	LIHC
TCGA-ZS-A9CF	Deletion	Amplification	Normal	4.26862	3.33092	3.39987	LIHC
TCGA-ZS-A9CG	Amplification	Normal	Normal	4.4066	1.37112	2.79724	LIHC
TCGA-05-4244	Amplification	Normal	Normal	5.03447	3.0226	3.84196	LUAD
TCGA-05-4249	Normal	Deletion	Amplification	4.47722	2.52157	4.7641	LUAD
TCGA-05-4250	Normal	Amplification	Amplification	4.16018	3.6531	5.14922	LUAD
TCGA-05-4382	Amplification	Amplification	Normal	5.8508	3.21098	4.12533	LUAD
TCGA-05-4384	Normal	Normal	Normal	4.51665	2.6481	4.24654	LUAD
TCGA-05-4389	Normal	Amplification	Amplification	4.69273	3.08942	4.51187	LUAD
TCGA-05-4390	Amplification	Deletion	Normal	3.91566	3.12101	3.9631	LUAD
TCGA-05-4395	Normal	Amplification	Deletion	3.257	2.37754	3.89934	LUAD
TCGA-05-4396	Deletion	Normal	Normal	4.68373	3.31856	4.45958	LUAD
TCGA-05-4397	Amplification	Amplification	Normal	5.61322	4.09315	4.09456	LUAD
TCGA-05-4398	Normal	Normal	Deletion	3.77644	3.299	3.93626	LUAD
TCGA-05-4402	Normal	Amplification	Amplification	5.08178	2.65359	4.51219	LUAD
TCGA-05-4403	Normal	Normal	Normal	3.89708	1.51438	4.05589	LUAD
TCGA-05-4405	Amplification	Normal	Normal	5.16609	2.63122	4.14088	LUAD
TCGA-05-4410	Amplification	Amplification	Amplification	4.942	3.73987	4.44332	LUAD
TCGA-05-4415	Normal	Deletion	Deletion	5.07989	3.70351	4.10785	LUAD
TCGA-05-4417	Normal	Normal	Amplification	4.48728	2.71466	4.16282	LUAD
TCGA-05-4418	Normal	Normal	Normal	4.23474	2.30733	4.10827	LUAD
TCGA-05-4420	Normal	Amplification	Normal	3.74587	3.30834	4.18541	LUAD
TCGA-05-4422	Normal	Normal	Normal	4.24829	2.96076	4.25669	LUAD
TCGA-05-4424	Deletion	Amplification	Amplification	4.98978	3.52814	4.78649	LUAD
TCGA-05-4425	Normal	Normal	Normal	4.61485	2.79738	3.81297	LUAD
TCGA-05-4426	Amplification	Normal	Normal	5.14892	2.61914	4.16323	LUAD
TCGA-05-4427	Normal	Amplification	Normal	4.14016	4.10207	4.74033	LUAD
TCGA-05-4430	Normal	Normal	Amplification	4.25177	2.28301	4.75987	LUAD
TCGA-05-4432	Amplification	Normal	Normal	5.05346	2.92086	4.21648	LUAD
TCGA-05-4433	Normal	Normal	Normal	4.52355	2.7974	4.35944	LUAD
TCGA-05-4434	Amplification	Amplification	Normal	4.247	3.07566	3.93724	LUAD
TCGA-05-5423	Amplification	Normal	Deletion	4.39406	2.00259	2.76859	LUAD
TCGA-05-5425	Normal	Amplification	Amplification	4.3742	2.92293	4.80141	LUAD
TCGA-05-5428	Amplification	Normal	Amplification	3.58446	2.56026	3.42489	LUAD
TCGA-05-5429	Normal	Amplification	Normal	4.07141	2.68005	3.84808	LUAD
TCGA-05-5715	Deletion	Deletion	Normal	4.75531	1.98449	4.08107	LUAD
TCGA-35-3615	Normal	Normal	Normal	3.94289	1.93369	3.5936	LUAD
TCGA-35-4122	Normal	Amplification	Normal	3.00108	2.31618	3.39187	LUAD
TCGA-35-4123	Amplification	Normal	Normal	3.51196	2.7746	3.80204	LUAD
TCGA-35-5375	Amplification	Amplification	Amplification	4.02456	3.1975	4.03237	LUAD
TCGA-38-4625	Normal	Normal	Normal	5.52474	3.18983	4.21204	LUAD
TCGA-38-4626	Normal	Amplification	Normal	4.07843	2.3856	3.70115	LUAD
TCGA-38-4627	Normal	Normal	Amplification	3.82896	1.6133	3.29741	LUAD
TCGA-38-4628	Deletion	Amplification	Normal	3.64128	2.33961	3.66184	LUAD
TCGA-38-4631	Normal	Amplification	Amplification	4.46224	3.74412	3.85407	LUAD
[truncated: 1,479 more rows]
