# Supplementary material for: CK2–HTATSF1–TOPBP1 signaling axis modulates tumor chemotherapy response
Source: J Biol Chem. 2024 May 16;300(6):107377. doi: 10.1016/j.jbc.2024.107377 (PMC11208909; doi:10.1016/j.jbc.2024.107377)
Supplement: Supplemental Table S3 [file mmc3.xlsx]

## Sheet: Table S3 TCGA_GDC_fpkm
	TOPBP1	CSNK2A1	HTATSF1	disease
TCGA-E2-A1L7-11A-33R-A144-07	7.16	3.686	30.05	BRCA
TCGA-E2-A1L7-01A-11R-A144-07	26.48	2.88	61.84	BRCA
TCGA-AR-A0U0-01A-11R-A109-07	7.098	10.16	26.33	BRCA
TCGA-BH-A28O-01A-11R-A22K-07	5.246	3.316	26.72	BRCA
TCGA-A2-A0D4-01A-11R-A00Z-07	15.16	6.383	67.44	BRCA
TCGA-E9-A1R4-01A-21R-A14D-07	9.836	5.023	37.84	BRCA
TCGA-AO-A1KQ-01A-11R-A13Q-07	6.914	4.008	23.94	BRCA
TCGA-AC-A62V-01A-11R-A31O-07	4.508	2.115	41.84	BRCA
TCGA-D8-A143-01A-11R-A115-07	21	7.027	89.56	BRCA
TCGA-A2-A0SV-01A-11R-A084-07	7.086	6.035	34.78	BRCA
TCGA-AN-A0XW-01A-11R-A109-07	8.984	2.59	35.94	BRCA
TCGA-D8-A1XV-01A-11R-A14M-07	9.14	3.766	40	BRCA
TCGA-A2-A4RW-01A-21R-A266-07	7.707	4.19	24.2	BRCA
TCGA-A7-A0CD-01A-11R-A00Z-07	9.58	4.1	44.78	BRCA
TCGA-E2-A1IG-11A-22R-A144-07	5.55	3.105	28.31	BRCA
TCGA-D8-A1XB-01A-11R-A14D-07	7.402	4.38	29.61	BRCA
TCGA-C8-A134-01A-11R-A115-07	15.39	3.096	50.97	BRCA
TCGA-BH-A0BS-11A-11R-A12P-07	5.637	4.062	34.53	BRCA
TCGA-AR-A2LE-01A-11R-A180-07	6.37	3.764	27.03	BRCA
TCGA-A2-A0CO-01A-13R-A22K-07	5.008	2.977	22.1	BRCA
TCGA-E9-A1NA-11A-33R-A144-07	5.516	3.113	33.53	BRCA
TCGA-AN-A0AK-01A-21R-A00Z-07	13.33	8.29	27.6	BRCA
TCGA-E9-A1NA-01A-11R-A144-07	6.305	3.92	40.16	BRCA
TCGA-A7-A0DA-01A-31R-A115-07	11.22	7.008	36.84	BRCA
TCGA-E2-A572-01A-13R-A31O-07	2.076	1.961	22.78	BRCA
TCGA-A2-A259-01A-11R-A16F-07	7.44	4.5	29.7	BRCA
TCGA-BH-A28Q-01A-11R-A16F-07	9.34	5.8	30.94	BRCA
TCGA-E2-A1IO-01A-11R-A144-07	7.273	5.953	30.14	BRCA
TCGA-AQ-A7U7-01A-22R-A352-07	7.598	4.344	24.52	BRCA
TCGA-AN-A0FD-01A-11R-A034-07	6.734	4.1	43	BRCA
TCGA-A8-A07G-01A-11R-A034-07	7.227	3.832	31.88	BRCA
TCGA-AO-A0JL-01A-11R-A056-07	3.059	2.775	19.12	BRCA
TCGA-B6-A0IM-01A-11R-A034-07	11.7	4.965	53	BRCA
TCGA-B6-A0IP-01A-11R-A034-07	8	3.871	37.03	BRCA
TCGA-GM-A2DF-01A-11R-A180-07	6.992	2.3	41.84	BRCA
TCGA-A2-A25B-01A-11R-A169-07	12.34	3.992	51.6	BRCA
TCGA-BH-A0B0-01A-21R-A115-07	4.637	4.03	24.78	BRCA
TCGA-AO-A0JD-01A-11R-A056-07	13.695	7.867	52.78	BRCA
TCGA-AN-A0FL-01A-11R-A034-07	5.93	3.258	20.84	BRCA
TCGA-E2-A14V-01A-11R-A12D-07	12.7	9.19	41.78	BRCA
TCGA-AN-A0FF-01A-11R-A034-07	7.484	3.97	32.56	BRCA
TCGA-C8-A138-01A-11R-A115-07	5.348	3.611	27.97	BRCA
TCGA-E2-A14R-01A-11R-A115-07	17.53	2.912	77.44	BRCA
TCGA-AC-A2BM-01A-11R-A21T-07	18.5	10.35	51.72	BRCA
TCGA-A1-A0SP-01A-11R-A084-07	10.13	7.79	36.84	BRCA
TCGA-A2-A0CQ-01A-21R-A034-07	3.98	3.072	32.75	BRCA
TCGA-A8-A08J-01A-11R-A00Z-07	7.11	4.04	50.8	BRCA
TCGA-BH-A6R8-01A-21R-A33J-07	4.617	3.977	63.47	BRCA
TCGA-E9-A1QZ-01A-21R-A169-07	11.625	5.977	49.9	BRCA
TCGA-A8-A0AB-01A-11R-A034-07	13.4	4.902	36.03	BRCA
TCGA-BH-A0H9-11A-22R-A466-07	2.463	2.523	33.66	BRCA
TCGA-AC-A3W7-01A-11R-A22K-07	5.992	3.406	24.23	BRCA
TCGA-B6-A0IE-01A-11R-A034-07	3.902	8.18	32.66	BRCA
TCGA-A8-A07I-01A-11R-A00Z-07	11.125	5.8	35.44	BRCA
TCGA-BH-A0BQ-11A-33R-A115-07	7.992	4.473	26.38	BRCA
TCGA-LD-A9QF-01A-32R-A41B-07	3.701	3.016	24.3	BRCA
TCGA-BH-A18T-01A-11R-A12D-07	16.86	4.75	38.4	BRCA
TCGA-A7-A26G-01A-21R-A169-07	6.277	5.46	37.84	BRCA
TCGA-BH-A0H7-01A-13R-A056-07	5.25	7.555	27.33	BRCA
TCGA-D8-A1XG-01A-11R-A14D-07	10.305	4.08	35.12	BRCA
TCGA-BH-A0E0-11A-13R-A089-07	3.266	3.74	29.98	BRCA
TCGA-E2-A14U-01A-11R-A22K-07	5.89	3.52	29.66	BRCA
TCGA-BH-A0E0-01A-11R-A056-07	4.625	9.42	82.56	BRCA
TCGA-S3-AA10-01A-21R-A41B-07	14.3	5.82	35.88	BRCA
TCGA-BH-A0B7-01A-12R-A115-07	6.266	2.3	35.72	BRCA
TCGA-A8-A076-01A-21R-A00Z-07	7.594	8.375	32.03	BRCA
TCGA-B6-A0RN-01A-12R-A084-07	4.844	4.016	26	BRCA
TCGA-E9-A244-01A-11R-A169-07	8.49	3.102	29.84	BRCA
TCGA-E2-A1LK-01A-21R-A14D-07	6.77	6.633	38.84	BRCA
TCGA-LL-A5YL-01A-12R-A29R-07	2.637	2.82	33.1	BRCA
TCGA-A8-A06Y-01A-21R-A00Z-07	7.77	6.03	32.44	BRCA
TCGA-BH-A0AZ-01A-21R-A12P-07	4.918	3.795	29.64	BRCA
TCGA-B6-A0X0-01A-21R-A115-07	6.9	4.27	27.94	BRCA
TCGA-EW-A1P4-01A-21R-A144-07	10.555	3.396	39.1	BRCA
TCGA-BH-A0BG-01A-11R-A115-07	7.6	2.793	53.2	BRCA
TCGA-D8-A1JD-01A-11R-A13Q-07	12.35	6.7	16.89	BRCA
TCGA-BH-A18K-01A-11R-A12D-07	5.65	4.61	32.12	BRCA
TCGA-D8-A27F-01A-11R-A16F-07	17.97	3.045	55.7	BRCA
TCGA-A8-A09I-01A-22R-A034-07	10.734	8.28	44.78	BRCA
TCGA-A2-A0ST-01A-12R-A084-07	9.24	2.809	40.53	BRCA
TCGA-BH-A1FH-11B-42R-A13Q-07	6.26	3.646	34.75	BRCA
TCGA-A7-A0D9-01A-31R-A056-07	5.965	5.68	41.3	BRCA
TCGA-B6-A0IN-01A-11R-A034-07	2.594	3.059	20.97	BRCA
TCGA-E2-A15K-01A-11R-A12P-07	10.56	3.8	40.25	BRCA
TCGA-E2-A15K-06A-11R-A12P-07	10.3	3.535	32.6	BRCA
TCGA-E2-A14Y-01A-21R-A12D-07	10.35	5.906	25.56	BRCA
TCGA-LD-A7W5-01A-22R-A352-07	5.33	5.176	45.6	BRCA
TCGA-B6-A0I5-01A-11R-A034-07	2.646	3.574	18.03	BRCA
TCGA-A2-A3XV-01A-21R-A239-07	1.812	2.104	19.08	BRCA
TCGA-A2-A0SX-01A-12R-A084-07	13.25	5.023	37.25	BRCA
TCGA-EW-A1OY-01A-11R-A144-07	7.39	6.484	47.94	BRCA
TCGA-AN-A0FJ-01A-11R-A00Z-07	10.81	7.562	38.97	BRCA
TCGA-AR-A24Z-01A-11R-A169-07	11.66	5.86	76.25	BRCA
TCGA-D8-A1XT-01A-11R-A14M-07	16.78	5.96	38.3	BRCA
TCGA-B6-A0RL-01A-11R-A084-07	11.42	2.959	36.25	BRCA
TCGA-E9-A22E-01A-11R-A157-07	4.6	3.965	32.6	BRCA
TCGA-BH-A18P-01A-11R-A12D-07	10.85	5.625	45.12	BRCA
TCGA-E2-A15H-01A-11R-A12D-07	10.02	5.812	32.44	BRCA
TCGA-E9-A1NG-11A-52R-A14M-07	5.63	3.139	38.34	BRCA
TCGA-D8-A1JK-01A-11R-A13Q-07	6.656	2.164	44.56	BRCA
TCGA-AC-A7VB-01A-11R-A352-07	13.414	2.889	55.34	BRCA
TCGA-AO-A0J2-01A-11R-A034-07	6.96	2.52	39.44	BRCA
TCGA-BH-A0B8-01A-21R-A056-07	12.03	4.945	41.6	BRCA
TCGA-D8-A27N-01A-11R-A16F-07	4.867	3.81	31.5	BRCA
TCGA-AC-A8OS-01A-12R-A41B-07	5.89	3.51	22.88	BRCA
TCGA-BH-A0DO-11A-22R-A12D-07	7.54	4.375	32.9	BRCA
TCGA-E2-A14Z-01A-11R-A115-07	9.31	7.07	31.72	BRCA
TCGA-E2-A1BC-11A-32R-A12P-07	3.61	3.629	24.34	BRCA
TCGA-AR-A256-01A-11R-A169-07	16.81	9.22	21.7	BRCA
TCGA-E2-A1BC-01A-11R-A12P-07	8.14	4.21	37.7	BRCA
TCGA-A7-A426-01A-22R-A24H-07	5.957	3.264	26.39	BRCA
TCGA-A8-A08B-01A-11R-A00Z-07	10.86	5.07	43.34	BRCA
TCGA-E2-A15C-01A-31R-A12D-07	7.96	6.156	28.77	BRCA
TCGA-AC-A5XS-01A-11R-A29R-07	5.957	4.516	30.97	BRCA
TCGA-OL-A6VR-01A-32R-A33J-07	7.562	3.648	28.28	BRCA
TCGA-BH-A18Q-11A-34R-A12D-07	7.836	3.938	32.66	BRCA
TCGA-AR-A24R-01A-11R-A169-07	13.1	5.305	53.4	BRCA
TCGA-BH-A0DG-01A-21R-A12P-07	6.15	5.438	26.25	BRCA
TCGA-EW-A1PG-01A-11R-A144-07	7.668	4.527	31.03	BRCA
TCGA-A8-A08H-01A-21R-A00Z-07	7.723	3.293	27.4	BRCA
TCGA-BH-A0DD-01A-31R-A12P-07	15.3	5.43	47.25	BRCA
TCGA-E2-A1B4-01A-11R-A12P-07	4.312	3.666	30.64	BRCA
TCGA-D8-A27H-01A-11R-A16F-07	7.203	2.088	79.3	BRCA
TCGA-E2-A1BD-01A-11R-A12P-07	7.566	3.867	25.17	BRCA
TCGA-AO-A03T-01A-21R-A034-07	4.1	2.898	27.19	BRCA
TCGA-B6-A1KN-01A-11R-A13Q-07	14.64	5.918	29.36	BRCA
TCGA-A7-A5ZV-01A-11R-A28M-07	9.37	1.69	49.2	BRCA
TCGA-BH-A2L8-01A-11R-A18M-07	4.977	3.947	35.97	BRCA
TCGA-A2-A0YH-01A-11R-A109-07	8.76	3.402	38.9	BRCA
TCGA-D8-A1JI-01A-11R-A13Q-07	7.57	6.176	31.81	BRCA
TCGA-AR-A1AH-01A-11R-A12D-07	10.56	8.766	46.12	BRCA
TCGA-BH-A0HW-01A-11R-A034-07	9.484	5.42	35.6	BRCA
TCGA-EW-A1J3-01A-11R-A13Q-07	10.336	6.418	22.72	BRCA
TCGA-A7-A5ZX-01A-12R-A29R-07	5.445	3.453	33.72	BRCA
TCGA-EW-A423-01A-11R-A24H-07	5.574	3.418	26.06	BRCA
TCGA-A2-A25E-01A-11R-A169-07	12.75	6.406	34.97	BRCA
TCGA-E2-A153-01A-12R-A12D-07	4.57	4.37	27.22	BRCA
TCGA-C8-A26Y-01A-11R-A16F-07	11.95	4.902	51.16	BRCA
TCGA-OL-A66H-01A-11R-A29R-07	6.2	3.174	29.61	BRCA
TCGA-AQ-A04L-01B-21R-A10J-07	4.836	4.047	26.06	BRCA
TCGA-BH-A0WA-01A-11R-A109-07	11.16	8.336	51.7	BRCA
TCGA-BH-A1EX-01A-11R-A13Q-07	7.977	4.973	45.06	BRCA
TCGA-A8-A08C-01A-11R-A00Z-07	13.95	3.996	32.28	BRCA
TCGA-BH-A0C3-11A-23R-A12P-07	7.473	4.527	28.94	BRCA
TCGA-BH-A0DE-01A-11R-A115-07	8.91	4.2	28.58	BRCA
TCGA-AN-A0AS-01A-11R-A00Z-07	5.438	5.16	31.08	BRCA
TCGA-BH-A0GY-01A-11R-A056-07	7.516	11.99	43.94	BRCA
TCGA-AR-A1AN-01A-11R-A12P-07	7.668	4.562	27.81	BRCA
TCGA-BH-A18S-11A-43R-A12D-07	6.58	3.443	30.28	BRCA
TCGA-AC-A23H-11A-12R-A157-07	5.38	4.098	26.66	BRCA
TCGA-AC-A23H-01A-11R-A157-07	8.2	7.15	60.3	BRCA
TCGA-OL-A5RZ-01A-11R-A28M-07	6.52	5.84	50.56	BRCA
TCGA-E2-A15M-11A-22R-A12D-07	5.43	3.275	26.67	BRCA
TCGA-E9-A1RC-01A-11R-A157-07	16.98	6.86	35.5	BRCA
TCGA-GM-A2DN-01A-11R-A180-07	7.246	3.824	30.05	BRCA
TCGA-B6-A0I1-01A-11R-A21T-07	7.156	5.91	48.88	BRCA
TCGA-EW-A1IW-01A-11R-A13Q-07	10.305	4.836	37.72	BRCA
TCGA-BH-A42V-01A-11R-A24H-07	5.797	3.438	26.95	BRCA
TCGA-AR-A251-01A-12R-A169-07	11.83	5.21	33.1	BRCA
TCGA-AC-A8OP-01A-11R-A36F-07	5.79	3.527	31.95	BRCA
TCGA-D8-A1XU-01A-11R-A14M-07	8.68	4.863	29.03	BRCA
TCGA-BH-A18L-01A-32R-A12D-07	10.94	4.55	34.84	BRCA
TCGA-B6-A0IK-01A-12R-A056-07	10.69	3.482	68.94	BRCA
TCGA-BH-A18L-11A-42R-A12D-07	5.664	3.365	31.83	BRCA
TCGA-BH-A0B1-01A-12R-A056-07	10.19	5.79	34.44	BRCA
TCGA-A8-A06Q-01A-11R-A034-07	9.79	2.754	39.44	BRCA
TCGA-D8-A27R-01A-11R-A16F-07	8.69	3.861	40.22	BRCA
TCGA-E9-A22G-01A-11R-A157-07	8.266	6.875	75.25	BRCA
TCGA-AO-A03N-01B-11R-A10J-07	3.48	4.582	14.8	BRCA
TCGA-E2-A1LE-01A-12R-A19W-07	4.24	4.44	31.83	BRCA
TCGA-3C-AAAU-01A-11R-A41B-07	10.8	5.97	45.38	BRCA
TCGA-E2-A1IG-01A-11R-A144-07	6.754	4.465	33.3	BRCA
TCGA-LL-A9Q3-01A-11R-A41B-07	3.54	3.008	30.89	BRCA
TCGA-AR-A2LM-01A-11R-A180-07	10.19	4.082	28.48	BRCA
TCGA-BH-A0HA-11A-31R-A12P-07	10.695	4.55	32.5	BRCA
TCGA-AR-A0TS-01A-11R-A115-07	19.39	2.215	111.3	BRCA
TCGA-BH-A0HA-01A-11R-A12P-07	3.936	3.654	30.66	BRCA
TCGA-AR-A24T-01A-11R-A169-07	9.74	4.496	30.27	BRCA
TCGA-D8-A1JP-01A-11R-A13Q-07	18.88	6.645	73.75	BRCA
TCGA-A8-A06U-01A-11R-A00Z-07	9.87	7.246	85.2	BRCA
TCGA-PE-A5DC-01A-12R-A27Q-07	6.426	4.723	31.33	BRCA
TCGA-BH-A0DI-01A-21R-A12P-07	4.285	3.543	29.61	BRCA
TCGA-D8-A1XL-01A-11R-A14M-07	13.2	5.98	61.34	BRCA
TCGA-S3-AA11-01A-31R-A41B-07	7.203	4.324	40.1	BRCA
TCGA-AO-A0JJ-01A-11R-A056-07	7.16	3.676	33.34	BRCA
TCGA-B6-A1KI-01A-11R-A14M-07	5.098	4.793	42.12	BRCA
TCGA-A1-A0SB-01A-11R-A144-07	8.13	4.023	34.2	BRCA
TCGA-3C-AALJ-01A-31R-A41B-07	6.375	4.863	24.1	BRCA
TCGA-A2-A0CR-01A-11R-A22K-07	2.938	2.553	25.92	BRCA
TCGA-D8-A1JG-01B-11R-A13Q-07	9.56	7.098	38.8	BRCA
TCGA-AN-A0FZ-01A-11R-A034-07	7.527	6.152	30.61	BRCA
TCGA-BH-A0BZ-11A-61R-A12P-07	5.59	3.275	30.36	BRCA
TCGA-A8-A095-01A-11R-A00Z-07	13.06	4.887	37.97	BRCA
TCGA-BH-A1FE-11B-14R-A13Q-07	12.11	5.434	21.8	BRCA
TCGA-BH-A1FE-01A-11R-A13Q-07	10.8	6.2	29.36	BRCA
TCGA-A8-A07F-01A-11R-A00Z-07	7.18	4.66	29.58	BRCA
TCGA-BH-A1EN-11A-23R-A13Q-07	5.18	3.28	32.97	BRCA
TCGA-A2-A0EO-01A-11R-A034-07	4.707	3.885	28.75	BRCA
TCGA-A2-A3XT-01A-11R-A22U-07	11.67	4.547	58.28	BRCA
TCGA-D8-A1Y2-01A-11R-A157-07	7.34	3.682	34.2	BRCA
TCGA-BH-A1FB-01A-11R-A13Q-07	8.22	3.947	30.95	BRCA
TCGA-BH-A1FB-11A-33R-A13Q-07	7.4	4.035	32.16	BRCA
TCGA-A7-A26F-01B-04R-A22O-07	7.504	6.383	16.6	BRCA
TCGA-E9-A5UP-01A-11R-A28M-07	7.758	4.598	31.48	BRCA
TCGA-A2-A1G0-01A-11R-A13Q-07	7.652	5.344	27.47	BRCA
TCGA-BH-A0H0-01A-11R-A056-07	14.375	3.96	37.94	BRCA
TCGA-BH-A0H9-01A-11R-A056-07	6.09	6.207	31.56	BRCA
TCGA-PL-A8LV-01A-21R-A41B-07	9.73	4.133	40.56	BRCA
TCGA-BH-A209-11A-42R-A157-07	6.86	3.938	34.22	BRCA
TCGA-AO-A1KS-01A-11R-A13Q-07	11.27	8.87	25.06	BRCA
TCGA-BH-A0C0-11A-21R-A089-07	6.754	4.09	35.22	BRCA
TCGA-A8-A0A7-01A-11R-A00Z-07	5.074	5.426	35.2	BRCA
TCGA-BH-A0BF-01A-21R-A12P-07	8.52	6.668	31.56	BRCA
TCGA-E9-A1RI-11A-41R-A169-07	4.965	3.398	30.72	BRCA
TCGA-BH-A0DP-11A-12R-A089-07	6.383	4.426	31.31	BRCA
TCGA-AC-A62X-01A-11R-A29R-07	14.945	3.178	32.25	BRCA
TCGA-A8-A083-01A-21R-A00Z-07	6.785	5.637	33.16	BRCA
TCGA-A8-A08L-01A-11R-A00Z-07	16.61	3.354	56.1	BRCA
TCGA-D8-A146-01A-31R-A115-07	7.777	4.508	28.08	BRCA
TCGA-E2-A1IJ-01A-11R-A144-07	5.004	3.125	27.92	BRCA
TCGA-A1-A0SG-01A-11R-A144-07	5.13	4.707	31.92	BRCA
TCGA-D8-A1XC-01A-11R-A14D-07	7.207	3.229	39	BRCA
TCGA-AO-A0J5-01A-11R-A034-07	6.074	3.969	34.47	BRCA
TCGA-BH-A0B5-01A-11R-A12P-07	14.49	5.168	30.97	BRCA
TCGA-BH-A0B5-11A-23R-A12P-07	3.67	2.898	43.9	BRCA
TCGA-3C-AALK-01A-11R-A41B-07	5.566	3.99	31.23	BRCA
TCGA-AO-A0J9-01A-11R-A034-07	4.36	2.938	21.72	BRCA
TCGA-A2-A3KD-01A-12R-A213-07	6.523	3.197	27.81	BRCA
TCGA-C8-A12Q-01A-11R-A115-07	10.46	4.883	82.7	BRCA
TCGA-A8-A0A2-01A-11R-A034-07	7.72	3.436	33.8	BRCA
TCGA-C8-A1HK-01A-21R-A13Q-07	6.74	7.895	55.8	BRCA
TCGA-A2-A0CV-01A-31R-A115-07	8.27	4.266	31.89	BRCA
TCGA-D8-A27I-01A-11R-A16F-07	6.63	5.066	24.4	BRCA
TCGA-EW-A424-01A-11R-A24H-07	7.953	4.125	32.03	BRCA
TCGA-EW-A6S9-01A-22R-A33J-07	5.23	4.637	24.16	BRCA
TCGA-D8-A1X6-01A-11R-A14M-07	9.984	4.324	40.66	BRCA
TCGA-BH-A1F6-01A-11R-A13Q-07	8.914	6.426	52.47	BRCA
TCGA-BH-A0BL-01A-11R-A115-07	17.95	6.426	44	BRCA
TCGA-EW-A1J5-01A-11R-A13Q-07	11.15	6.11	34.66	BRCA
TCGA-AN-A046-01A-21R-A034-07	6.14	3.791	28.36	BRCA
TCGA-EW-A1IX-01A-12R-A144-07	6.613	3.758	28.56	BRCA
TCGA-E9-A1R5-01A-11R-A14M-07	8.86	5.582	35.84	BRCA
TCGA-E2-A1L6-01A-11R-A13Q-07	7.43	4.402	27.95	BRCA
TCGA-AO-A0JC-01A-11R-A056-07	11.625	3.686	29.61	BRCA
TCGA-E2-A1LB-01A-11R-A144-07	4.594	3.53	30.94	BRCA
TCGA-E9-A54Y-01A-11R-A466-07	3.441	3.104	9.86	BRCA
TCGA-GM-A3XG-01A-31R-A24H-07	4.004	3.322	32.03	BRCA
TCGA-EW-A2FW-01A-11R-A17B-07	11.69	4.88	47.12	BRCA
TCGA-AR-A24S-01A-11R-A169-07	11.516	9.58	34.47	BRCA
TCGA-OL-A97C-01A-32R-A41B-07	5.656	4.04	27.75	BRCA
TCGA-AR-A2LL-01A-11R-A180-07	7.625	5.105	34.4	BRCA
TCGA-D8-A1XA-01A-11R-A14D-07	11.164	2.715	36.47	BRCA
TCGA-E2-A1B5-01A-21R-A12P-07	4.082	3.803	34.06	BRCA
TCGA-E2-A15A-06A-11R-A12D-07	10.16	3.852	64.4	BRCA
TCGA-E2-A14N-01A-31R-A137-07	12.9	5.094	25.77	BRCA
TCGA-A7-A3RF-01A-11R-A22K-07	4.613	3.361	42.1	BRCA
TCGA-A2-A0D2-01A-21R-A034-07	7.75	4.51	126.6	BRCA
TCGA-D8-A1JA-01A-11R-A13Q-07	11.88	6.83	24.08	BRCA
TCGA-E2-A10C-01A-21R-A10J-07	3.652	3.479	26.55	BRCA
TCGA-A2-A0EX-01A-21R-A034-07	4.48	3.828	27.5	BRCA
TCGA-BH-A0DT-01A-21R-A12D-07	8.016	3.916	29.42	BRCA
TCGA-A7-A0CE-11A-21R-A089-07	4.695	3.146	38.06	BRCA
TCGA-A7-A0CE-01A-11R-A00Z-07	15.18	3.596	51.03	BRCA
TCGA-A2-A4S2-01A-12R-A266-07	5.65	4.098	18.61	BRCA
TCGA-AR-A5QM-01A-11R-A27Q-07	5.05	3.549	19.66	BRCA
TCGA-AR-A24W-01A-11R-A169-07	7.457	4.645	44.75	BRCA
TCGA-AC-A3TM-01A-11R-A22K-07	3.057	3.008	20.31	BRCA
TCGA-4H-AAAK-01A-12R-A41B-07	7.277	3.69	32.8	BRCA
TCGA-A7-A0CG-01A-12R-A056-07	5.87	4.5	29.58	BRCA
TCGA-BH-A18N-01A-11R-A12D-07	12.38	4.51	42.5	BRCA
TCGA-D8-A27E-01A-11R-A16F-07	5.887	3.734	38.6	BRCA
TCGA-A8-A06O-01A-11R-A00Z-07	10.18	5.047	42.62	BRCA
TCGA-C8-A8HQ-01A-11R-A36F-07	8.5	3.447	39.06	BRCA
TCGA-A7-A26J-01B-02R-A277-07	13.88	9.3	9.98	BRCA
TCGA-B6-A0RU-01A-11R-A084-07	12.766	4.82	48.38	BRCA
TCGA-BH-A18V-11A-52R-A12D-07	3.451	2.893	44	BRCA
TCGA-BH-A18V-06A-11R-A213-07	16.69	2.654	45.1	BRCA
TCGA-HN-A2NL-01A-11R-A18M-07	8.695	3.55	51.97	BRCA
TCGA-E2-A1II-01A-11R-A144-07	9.66	7.133	38.84	BRCA
TCGA-AR-A24O-01A-11R-A169-07	7.94	4.3	28.95	BRCA
TCGA-A7-A26E-01A-11R-A277-07	12.81	4.305	27.72	BRCA
TCGA-GM-A2D9-01A-11R-A18M-07	4.473	3.47	29.78	BRCA
TCGA-A8-A07W-01A-11R-A00Z-07	13.664	5.18	35.9	BRCA
TCGA-A2-A04W-01A-31R-A115-07	4.652	3.86	26.92	BRCA
TCGA-D8-A1XY-01A-11R-A14M-07	3.64	5.523	36.1	BRCA
TCGA-EW-A1P7-01A-21R-A144-07	7.426	4.29	30.86	BRCA
TCGA-A8-A093-01A-11R-A00Z-07	8.195	4.316	28.39	BRCA
TCGA-AC-A2FB-01A-11R-A17B-07	6.82	4.582	33.62	BRCA
TCGA-C8-A137-01A-11R-A115-07	8.22	6.453	42.94	BRCA
TCGA-E9-A1N3-01A-12R-A157-07	8	3.94	66.94	BRCA
TCGA-BH-A0DQ-11A-12R-A089-07	7.2	4.04	30.39	BRCA
TCGA-BH-A0DQ-01A-11R-A084-07	5.887	4.96	45.53	BRCA
TCGA-AC-A3BB-01A-21R-A19W-07	4.84	3.297	27.05	BRCA
TCGA-C8-A1HJ-01A-11R-A13Q-07	23.27	3.975	33.34	BRCA
TCGA-B6-A0IO-01A-11R-A034-07	7.03	4.93	51.25	BRCA
TCGA-C8-A1HL-01A-11R-A137-07	9.54	4.484	30.61	BRCA
TCGA-A8-A07Z-01A-11R-A00Z-07	5.914	6.12	35.1	BRCA
TCGA-A2-A3XU-01A-12R-A22U-07	4.035	2.025	18.64	BRCA
TCGA-A2-A0T3-01A-21R-A115-07	19.08	3.725	33.03	BRCA
TCGA-AN-A0XT-01A-11R-A109-07	7.945	4.812	31.03	BRCA
TCGA-AC-A62Y-01A-11R-A29R-07	5.12	3.703	49.06	BRCA
TCGA-GM-A2DB-01A-31R-A18M-07	5.023	2.688	31.62	BRCA
TCGA-A8-A07S-01A-11R-A034-07	7.54	4.023	33.88	BRCA
TCGA-BH-A204-11A-53R-A157-07	4.676	2.748	27.23	BRCA
TCGA-A2-A0D1-01A-11R-A034-07	3.316	6.117	53.25	BRCA
TCGA-AN-A0AT-01A-11R-A034-07	7.535	3	48.5	BRCA
TCGA-B6-A0IJ-01A-11R-A034-07	18.4	3.404	58	BRCA
TCGA-E2-A15E-06A-11R-A12D-07	9.5	2.715	27.92	BRCA
TCGA-A8-A0A4-01A-11R-A00Z-07	9.13	4.38	44.56	BRCA
TCGA-A8-A09T-01A-11R-A00Z-07	9.24	5.01	43.72	BRCA
TCGA-A2-A3XY-01A-11R-A239-07	4.96	4.47	23.39	BRCA
TCGA-BH-A18U-01A-21R-A12D-07	10.72	9.13	29.03	BRCA
TCGA-A8-A06Z-01A-11R-A00Z-07	9.33	3.854	60	BRCA
TCGA-A2-A3KC-01A-11R-A213-07	9.08	5.527	25.8	BRCA
TCGA-BH-A0H7-11A-13R-A089-07	6.184	5.84	40.4	BRCA
TCGA-BH-A0B7-11A-34R-A115-07	10.266	4.402	34.25	BRCA
TCGA-AR-A1AJ-01A-21R-A12P-07	16.11	4.145	34.84	BRCA
TCGA-OL-A66O-01A-11R-A31O-07	4.75	2.611	39.12	BRCA
TCGA-AC-A3YI-01A-21R-A239-07	5.34	3.7	28.56	BRCA
TCGA-BH-A0BT-01A-11R-A12P-07	7.383	4.26	37.8	BRCA
TCGA-BH-A0AZ-11A-22R-A12P-07	8.42	3.854	31.47	BRCA
TCGA-AO-A1KT-01A-11R-A13Q-07	6.7	2.27	34.6	BRCA
TCGA-AR-A0TT-01A-31R-A084-07	9.21	6.906	30.34	BRCA
TCGA-BH-A1FL-01A-11R-A13Q-07	12.86	4.594	42.56	BRCA
TCGA-B6-A409-01A-11R-A24H-07	3.008	4.023	38.88	BRCA
TCGA-E9-A248-01A-11R-A169-07	17.11	6.438	53.25	BRCA
TCGA-A2-A3Y0-01A-11R-A239-07	8.016	5.746	77.2	BRCA
TCGA-BH-A1FH-01A-12R-A13Q-07	7.527	5.938	32.03	BRCA
TCGA-A7-A3IZ-01A-11R-A213-07	9.03	3.697	42.84	BRCA
TCGA-LL-A6FR-01A-12R-A31O-07	3.451	2.361	46.88	BRCA
TCGA-E9-A22H-01A-11R-A157-07	13.29	5.17	37.25	BRCA
TCGA-A7-A0D9-11A-53R-A089-07	4.945	2.936	36.4	BRCA
TCGA-A1-A0SI-01A-11R-A144-07	14.3	4.234	32.03	BRCA
TCGA-AN-A0XO-01A-11R-A109-07	6.973	4.94	28.72	BRCA
TCGA-BH-A0HF-01A-11R-A056-07	5.09	3.512	27.11	BRCA
TCGA-B6-A0WS-01A-11R-A115-07	10.23	5.2	35.8	BRCA
TCGA-AR-A250-01A-31R-A169-07	7.95	5.145	31.66	BRCA
TCGA-S3-A6ZG-01A-22R-A32P-07	9.93	4.977	57.7	BRCA
TCGA-BH-A1EU-11A-23R-A137-07	8.07	4.06	34	BRCA
TCGA-GI-A2C9-01A-11R-A21T-07	7.594	2.19	49.7	BRCA
TCGA-GI-A2C9-11A-22R-A21T-07	6.23	3.613	33.1	BRCA
TCGA-A2-A0CZ-01A-11R-A034-07	3.354	3.564	26.17	BRCA
TCGA-E9-A243-01A-21R-A169-07	13.97	5.516	41.78	BRCA
TCGA-EW-A2FS-01A-11R-A17B-07	8.1	4.527	31.05	BRCA
TCGA-A7-A0CJ-01A-21R-A00Z-07	20.73	7.51	82.56	BRCA
TCGA-BH-A0BJ-01A-11R-A056-07	6.355	4.05	30.75	BRCA
TCGA-E2-A1LH-11A-22R-A14D-07	6.402	3.984	36.3	BRCA
TCGA-E2-A1LH-01A-11R-A14D-07	4.254	4.25	34.16	BRCA
TCGA-E2-A159-01A-11R-A115-07	17.06	6.484	51.16	BRCA
TCGA-LL-A7T0-01A-31R-A352-07	7.293	4.965	36.6	BRCA
TCGA-C8-A8HR-01A-11R-A36F-07	4.992	3.422	87.6	BRCA
TCGA-D8-A1JF-01A-11R-A13Q-07	9.33	6.203	47.3	BRCA
TCGA-C8-A1HG-01A-11R-A137-07	6.766	6.12	52.84	BRCA
TCGA-GM-A2DC-01A-11R-A18M-07	5.77	7.01	32.88	BRCA
TCGA-D8-A1JS-01A-11R-A13Q-07	3.31	2.951	28.53	BRCA
TCGA-A7-A4SE-01A-11R-A266-07	11.43	3.096	30.52	BRCA
TCGA-E9-A226-01A-21R-A157-07	8.664	7.945	27.7	BRCA
TCGA-E2-A15G-01A-11R-A12D-07	9.484	4.246	43.34	BRCA
TCGA-BH-A208-11A-51R-A157-07	8.555	4.31	34.78	BRCA
TCGA-D8-A1JN-01A-11R-A13Q-07	6.2	5.887	25.36	BRCA
TCGA-AO-A03V-01A-11R-A115-07	8	8.12	45.47	BRCA
TCGA-D8-A3Z6-01A-11R-A239-07	4.07	3.02	20.34	BRCA
TCGA-BH-A0DL-01A-11R-A115-07	10.97	6.176	46.72	BRCA
TCGA-BH-A0DL-11A-13R-A115-07	6.92	3.635	33.97	BRCA
TCGA-GM-A3NY-01A-11R-A21T-07	6.133	3.188	18.6	BRCA
TCGA-B6-A402-01A-11R-A239-07	10.57	5.734	36.78	BRCA
TCGA-E2-A153-11A-31R-A12D-07	6.957	3.652	26	BRCA
TCGA-BH-A0E9-01B-11R-A115-07	9.61	7.24	33.1	BRCA
TCGA-E2-A1IK-01A-11R-A144-07	4.02	3.426	50.7	BRCA
TCGA-A2-A0YJ-01A-11R-A109-07	9.9	6.74	32.25	BRCA
TCGA-E2-A10A-01A-21R-A115-07	14.09	4.633	43.56	BRCA
TCGA-A8-A08I-01A-11R-A00Z-07	16.16	4.492	44.1	BRCA
TCGA-GM-A2DM-01A-11R-A180-07	5.387	4.043	29.6	BRCA
TCGA-A1-A0SM-01A-11R-A084-07	5.742	3.453	33.66	BRCA
TCGA-A2-A0CY-01A-12R-A034-07	4.11	4.78	27.61	BRCA
TCGA-A2-A25C-01A-11R-A169-07	13.24	5.062	36.22	BRCA
TCGA-A8-A0A9-01A-11R-A00Z-07	8.86	6.49	32.62	BRCA
TCGA-BH-A1FM-01A-11R-A13Q-07	10.26	3.27	25.62	BRCA
TCGA-BH-A0C3-01A-21R-A12P-07	9.53	3.879	35.62	BRCA
TCGA-C8-A1HI-01A-11R-A137-07	7.188	5.098	53.8	BRCA
TCGA-OL-A5S0-01A-11R-A28M-07	5.78	2.273	44.78	BRCA
TCGA-AQ-A54N-01A-11R-A266-07	5.984	3.975	38.97	BRCA
TCGA-AO-A0JG-01A-31R-A084-07	7.613	5.383	42.66	BRCA
TCGA-AO-A12G-01A-11R-A10J-07	5.51	3.13	32.7	BRCA
TCGA-A2-A0T7-01A-21R-A084-07	9.72	5.35	38	BRCA
TCGA-B6-A0RP-01A-21R-A084-07	7.727	3.744	33.16	BRCA
TCGA-GM-A2DH-01A-11R-A180-07	21.8	4.36	49.47	BRCA
TCGA-BH-A0B2-01A-11R-A10J-07	6.32	9.836	29.75	BRCA
TCGA-D8-A1XF-01A-11R-A14D-07	17.12	6.633	21.53	BRCA
TCGA-A2-A0CK-01A-11R-A22K-07	5.453	3.332	33.84	BRCA
TCGA-E9-A247-01A-11R-A169-07	7.742	7.195	29.39	BRCA
TCGA-EW-A6SD-01A-12R-A33J-07	8.555	5.855	34.6	BRCA
TCGA-A7-A4SB-01A-21R-A266-07	9.15	3.871	28.8	BRCA
TCGA-E9-A1R2-01A-11R-A14D-07	7.55	6.215	35.4	BRCA
TCGA-AR-A24Q-01A-12R-A169-07	8.7	5.777	30	BRCA
TCGA-A8-A091-01A-11R-A00Z-07	9.195	3.64	37.47	BRCA
TCGA-OL-A6VQ-01A-12R-A41B-07	7.57	3.553	24.83	BRCA
TCGA-GI-A2C8-01A-11R-A16F-07	6.953	4.133	26.52	BRCA
TCGA-GI-A2C8-11A-22R-A16F-07	2.51	3.59	53.53	BRCA
TCGA-E2-A108-01A-13R-A10J-07	6.74	4.016	32.84	BRCA
TCGA-B6-A0X5-01A-21R-A109-07	11.45	3.791	44.4	BRCA
TCGA-BH-A1FD-01A-11R-A13Q-07	10.05	3.088	43.47	BRCA
TCGA-BH-A0W5-01A-11R-A109-07	8.44	5.08	27.66	BRCA
TCGA-AO-A03U-01B-21R-A10J-07	4.945	2.943	22	BRCA
TCGA-AC-A2FG-01A-11R-A17B-07	8.14	3.566	32.75	BRCA
TCGA-BH-A0BM-01A-11R-A056-07	3.72	3.5	25.12	BRCA
TCGA-BH-A0BM-11A-12R-A089-07	4.8	3.936	33.4	BRCA
TCGA-AC-A2FF-11A-13R-A17B-07	6.676	4.086	32.9	BRCA
TCGA-AC-A2FF-01A-11R-A17B-07	7.863	4.05	30.52	BRCA
TCGA-AR-A24M-01A-11R-A169-07	11.914	4.24	38.72	BRCA
TCGA-E9-A6HE-01A-11R-A31O-07	2.918	2.637	34.6	BRCA
TCGA-BH-A0EI-01A-11R-A115-07	7.246	5.12	49.34	BRCA
TCGA-AC-A4ZE-01A-11R-A41B-07	9.08	3.865	41.8	BRCA
TCGA-E9-A22A-01A-11R-A157-07	6.312	5.445	36.16	BRCA
TCGA-A8-A08R-01A-11R-A034-07	11.45	2.863	104.4	BRCA
TCGA-AR-A0TW-01A-11R-A084-07	6.57	4.746	44.66	BRCA
TCGA-A8-A082-01A-11R-A00Z-07	10.75	3.018	42.56	BRCA
TCGA-BH-A5J0-01A-11R-A27Q-07	4.055	3.8	27.9	BRCA
TCGA-E2-A1B1-01A-21R-A12P-07	9.836	5.02	40.44	BRCA
TCGA-C8-A1HN-01A-11R-A137-07	12.82	2.795	61.28	BRCA
TCGA-D8-A27G-01A-11R-A16F-07	8.21	4.74	46.1	BRCA
TCGA-A2-A0CL-01A-11R-A115-07	14.3	7.047	36.75	BRCA
TCGA-GM-A5PV-01A-11R-A28M-07	4.848	3.496	37.22	BRCA
TCGA-D8-A1XD-01A-11R-A14D-07	10.6	3.242	29.33	BRCA
TCGA-AC-A3HN-01A-11R-A213-07	6.344	3.162	28.39	BRCA
TCGA-B6-A0WX-01A-11R-A109-07	7.754	3.424	36.97	BRCA
TCGA-B6-A0RT-01A-21R-A084-07	9.53	4.12	105.94	BRCA
TCGA-EW-A1J2-01A-21R-A13Q-07	8.46	4.004	30.25	BRCA
TCGA-C8-A278-01A-11R-A169-07	9.08	6.14	30.48	BRCA
TCGA-BH-A1F8-11B-21R-A13Q-07	6.945	3.963	32.28	BRCA
TCGA-D8-A27W-01A-11R-A16F-07	8.41	7.918	28.12	BRCA
TCGA-A2-A1FW-01A-11R-A13Q-07	10.4	19.33	46.53	BRCA
TCGA-AC-A23E-01A-11R-A157-07	6.234	3.627	30.38	BRCA
TCGA-E2-A14S-01A-11R-A12D-07	7.707	4.684	31.17	BRCA
TCGA-AR-A1AS-01A-11R-A12P-07	11.34	4.633	31.05	BRCA
TCGA-D8-A27K-01A-11R-A16F-07	10.32	4.65	28	BRCA
TCGA-BH-A209-01A-11R-A157-07	13	6.785	30.14	BRCA
TCGA-AR-A24K-01A-11R-A169-07	13.23	3.762	44.4	BRCA
TCGA-AC-A2QH-01B-04R-A22O-07	9.59	11.73	32.38	BRCA
TCGA-A8-A081-01A-11R-A00Z-07	23.45	7.125	100.06	BRCA
TCGA-AR-A2LJ-01A-12R-A19W-07	2.832	2.494	24.31	BRCA
TCGA-W8-A86G-01A-21R-A36F-07	4.97	3.305	25.88	BRCA
TCGA-A8-A09R-01A-11R-A00Z-07	10.76	5.938	40.06	BRCA
TCGA-A1-A0SK-01A-12R-A084-07	28.4	4.816	129.2	BRCA
TCGA-E2-A574-01A-11R-A29R-07	3.402	5.742	30.02	BRCA
TCGA-C8-A131-01A-11R-A115-07	4.617	5.344	27.14	BRCA
TCGA-EW-A1P8-01A-11R-A144-07	14.45	3.408	41.72	BRCA
TCGA-B6-A0WY-01A-11R-A109-07	5.582	5.84	34.47	BRCA
TCGA-AC-A6IV-01A-12R-A33J-07	7.676	3.402	40.5	BRCA
TCGA-BH-A0B4-01A-11R-A00Z-07	7.44	2.795	29.02	BRCA
TCGA-AC-A2FK-01A-12R-A180-07	7.645	4.117	31.11	BRCA
TCGA-A8-A08T-01A-21R-A00Z-07	7.188	4.35	31.36	BRCA
TCGA-AO-A12H-01A-11R-A115-07	5.46	3.604	29.84	BRCA
TCGA-GM-A2DK-01A-21R-A180-07	4.383	3.973	24.14	BRCA
TCGA-BH-A1F6-11B-94R-A13Q-07	7.027	3.756	21.92	BRCA
TCGA-A2-A0EY-01A-11R-A034-07	7.41	6.26	37.06	BRCA
TCGA-E9-A5UO-01A-11R-A28M-07	11.49	3.82	29.67	BRCA
TCGA-AN-A0XP-01A-11R-A109-07	7.15	5.703	31.34	BRCA
TCGA-A7-A4SF-01A-11R-A266-07	6.73	3.748	40.06	BRCA
TCGA-E9-A1N6-11A-32R-A144-07	7.06	3.816	32.06	BRCA
TCGA-AO-A0J6-01A-11R-A034-07	9.516	4.914	62	BRCA
TCGA-A8-A09K-01A-11R-A00Z-07	14.52	7.91	63.9	BRCA
TCGA-B6-A0RO-01A-22R-A084-07	3.455	5.79	29.6	BRCA
TCGA-BH-A1ES-01A-11R-A137-07	10.82	5.77	33.7	BRCA
TCGA-BH-A1ES-06A-12R-A24H-07	2.922	5.285	23.83	BRCA
TCGA-E2-A1LB-11A-22R-A144-07	7.926	4.27	32.28	BRCA
TCGA-A8-A07R-01A-21R-A034-07	18.58	5.133	37.47	BRCA
TCGA-A2-A04Q-01A-21R-A034-07	5.14	5.098	35.9	BRCA
TCGA-EW-A6SB-01A-12R-A32P-07	5.492	3.959	57.8	BRCA
TCGA-EW-A3E8-01B-11R-A24H-07	9.695	3.129	34.34	BRCA
TCGA-A2-A0EV-01A-11R-A034-07	7.4	3.918	42.1	BRCA
TCGA-Z7-A8R5-01A-42R-A41B-07	3.201	2.553	29.36	BRCA
TCGA-A8-A06X-01A-21R-A00Z-07	9.56	4.1	80.06	BRCA
TCGA-BH-A0BV-01A-11R-A00Z-07	9.31	4.734	44.7	BRCA
TCGA-C8-A12X-01A-11R-A115-07	8.195	4.68	35.9	BRCA
TCGA-BH-A0DT-11A-12R-A12D-07	7.58	4.125	33.72	BRCA
TCGA-E2-A15A-01A-11R-A12D-07	10.98	3.414	45.3	BRCA
TCGA-A8-A08G-01A-11R-A00Z-07	10.2	4.742	44.3	BRCA
TCGA-AR-A0U4-01A-11R-A109-07	11.11	7.926	33.8	BRCA
TCGA-B6-A408-01A-12R-A24H-07	6.043	4.406	32.03	BRCA
TCGA-E2-A1B0-01A-11R-A12P-07	10.75	5.812	37.94	BRCA
TCGA-BH-A1EW-11B-33R-A137-07	9.05	5.43	34.22	BRCA
TCGA-AC-A6IX-01A-12R-A32P-07	7.723	4.188	36.12	BRCA
TCGA-AC-A6IX-06A-11R-A32P-07	7.504	3.994	33.1	BRCA
TCGA-B6-A0RG-01A-11R-A056-07	5.527	4.758	63	BRCA
TCGA-PL-A8LY-01A-11R-A41B-07	5	3.545	36.97	BRCA
TCGA-BH-A18I-01A-11R-A12D-07	8.28	3.742	27.12	BRCA
TCGA-BH-A18N-11A-43R-A12D-07	6.613	3.547	33.5	BRCA
TCGA-E9-A24A-01A-11R-A169-07	8.21	3.902	34.03	BRCA
TCGA-AN-A04C-01A-21R-A034-07	5.918	6.125	36.44	BRCA
TCGA-A1-A0SO-01A-22R-A084-07	26.38	5.58	32.4	BRCA
TCGA-A7-A13G-01B-04R-A22O-07	9.19	6.906	16.22	BRCA
TCGA-A7-A13G-11A-51R-A13Q-07	4.617	3.426	23.81	BRCA
TCGA-C8-A12K-01A-21R-A115-07	16.94	5.21	43.28	BRCA
TCGA-E9-A1N4-01A-11R-A14M-07	9.89	4.176	29.73	BRCA
TCGA-E9-A1N4-11A-33R-A14M-07	10.836	4.617	35.6	BRCA
TCGA-BH-A0E6-01A-11R-A034-07	4.773	4.496	43.47	BRCA
TCGA-AO-A03L-01A-41R-A056-07	13.97	5.57	41.66	BRCA
TCGA-A7-A26J-01A-11R-A277-07	16.05	6.01	28.73	BRCA
TCGA-A7-A26J-01A-11R-A169-07	12.89	5.793	32.06	BRCA
TCGA-V7-A7HQ-01A-11R-A33J-07	1.506	2.586	15.125	BRCA
TCGA-GM-A3XL-01A-11R-A22U-07	10.734	1.607	47.4	BRCA
TCGA-E2-A1IU-01A-11R-A14D-07	9.086	4.08	32.72	BRCA
TCGA-D8-A1JE-01A-11R-A13Q-07	10.71	5.562	31.5	BRCA
TCGA-LL-A440-01A-11R-A24H-07	6.08	2.781	23.19	BRCA
TCGA-AO-A128-01A-11R-A10J-07	16.47	3.975	39	BRCA
TCGA-A2-A0T1-01A-21R-A084-07	5.426	3.19	20.23	BRCA
TCGA-AO-A0J8-01A-21R-A034-07	6.555	4.188	33.25	BRCA
TCGA-B6-A0I6-01A-11R-A034-07	21.8	3.299	34.2	BRCA
TCGA-D8-A1JC-01A-11R-A13Q-07	12.84	6.543	39.22	BRCA
TCGA-C8-A1HF-01A-11R-A137-07	7.035	4.86	72.25	BRCA
TCGA-BH-A5IZ-01A-11R-A27Q-07	13.17	5.953	38.38	BRCA
TCGA-AN-A0AL-01A-11R-A00Z-07	7.008	4.06	39.53	BRCA
TCGA-E9-A54X-01A-11R-A266-07	5.54	4.656	38	BRCA
TCGA-A2-A0ES-01A-11R-A115-07	6.78	4.387	32.38	BRCA
TCGA-A8-A084-01A-21R-A00Z-07	8.99	4.656	49.88	BRCA
TCGA-AC-A2B8-01A-11R-A17B-07	9.484	3.791	27.16	BRCA
TCGA-D8-A1JM-01A-11R-A13Q-07	11.27	7.04	24.03	BRCA
TCGA-AN-A0XU-01A-11R-A109-07	19.36	5.336	46.38	BRCA
TCGA-AR-A5QN-01A-12R-A28M-07	8.52	4.223	30.12	BRCA
TCGA-JL-A3YW-01A-12R-A239-07	4.543	2.725	21.28	BRCA
TCGA-AO-A03M-01B-11R-A10J-07	8.11	13.26	36	BRCA
TCGA-LL-A7SZ-01A-32R-A352-07	3.03	2.354	26.52	BRCA
TCGA-BH-A204-01A-11R-A157-07	18.77	7.836	27.48	BRCA
TCGA-A8-A09Q-01A-11R-A00Z-07	11.53	1.873	29.77	BRCA
TCGA-S3-AA12-01A-11R-A41B-07	8.125	4.35	43.78	BRCA
TCGA-B6-A0RE-01A-11R-A056-07	5.375	6.88	52.1	BRCA
TCGA-A2-A0YD-01A-11R-A109-07	6.98	5.285	25.84	BRCA
TCGA-D8-A1XZ-01A-11R-A14M-07	10.36	3.871	82.9	BRCA
TCGA-AN-A0FY-01A-11R-A034-07	12.45	4.363	48.56	BRCA
TCGA-A7-A13F-01A-11R-A12P-07	12.53	3.42	39.25	BRCA
TCGA-BH-A18U-11A-23R-A12D-07	7.92	4.22	35.75	BRCA
TCGA-AR-A24L-01A-11R-A169-07	14.625	5.97	77.8	BRCA
TCGA-E9-A1RE-01A-11R-A157-07	7.52	3.67	29.78	BRCA
TCGA-BH-A1F0-11B-23R-A137-07	6.176	3.814	39.53	BRCA
TCGA-BH-A1F0-01A-11R-A137-07	11.664	3.064	32	BRCA
TCGA-A1-A0SJ-01A-11R-A084-07	4.516	5.812	34.62	BRCA
TCGA-BH-A8FZ-01A-11R-A352-07	6.1	3.09	24.44	BRCA
TCGA-A7-A4SA-01A-11R-A266-07	6.48	6.543	63.28	BRCA
TCGA-BH-A0BT-11A-21R-A12P-07	6.047	4.207	32.97	BRCA
TCGA-BH-A18K-11A-13R-A12D-07	7.22	3.92	26.75	BRCA
TCGA-OL-A5RV-01A-12R-A28M-07	7.387	4.184	31.81	BRCA
TCGA-BH-A0EA-01A-11R-A115-07	6.652	3.715	40.3	BRCA
TCGA-A7-A5ZW-01A-12R-A29R-07	6.324	3.768	44.9	BRCA
TCGA-B6-A0IB-01A-11R-A034-07	7.38	4.953	36.06	BRCA
TCGA-B6-A0X1-01A-11R-A109-07	11.42	3.691	53.1	BRCA
TCGA-AN-A0FX-01A-11R-A034-07	15.195	7.023	52.47	BRCA
TCGA-E2-A15K-11A-13R-A12P-07	2.852	2.297	28.89	BRCA
TCGA-BH-A0B3-11B-21R-A089-07	7.742	3.885	39.44	BRCA
TCGA-BH-A0B3-01A-11R-A056-07	9.1	3.725	50.34	BRCA
TCGA-5L-AAT1-01A-12R-A41B-07	4.54	3.006	32.5	BRCA
TCGA-A2-A04N-01A-11R-A115-07	5.953	3.6	30.12	BRCA
TCGA-D8-A13Y-01A-11R-A115-07	32.7	4.81	129.6	BRCA
TCGA-BH-A1EU-01A-11R-A137-07	12.39	4.793	36.3	BRCA
TCGA-EW-A1P5-01A-11R-A144-07	7.48	4.22	40.53	BRCA
TCGA-AR-A1AW-01A-21R-A12P-07	10.625	12.266	32.2	BRCA
TCGA-E2-A15P-01A-11R-A115-07	10.69	4.547	29.34	BRCA
TCGA-3C-AALI-01A-11R-A41B-07	8.664	6.598	25.33	BRCA
TCGA-BH-A18P-11A-43R-A12D-07	5.746	3.514	30.66	BRCA
TCGA-AC-A6NO-01A-12R-A33J-07	8.445	5.65	28.27	BRCA
TCGA-A2-A04V-01A-21R-A034-07	6.64	4.656	29.52	BRCA
TCGA-E9-A1NG-01A-21R-A14M-07	6.03	3.621	31.97	BRCA
TCGA-C8-A8HP-01A-11R-A36F-07	8.25	3.617	24.94	BRCA
TCGA-AR-A24P-01A-11R-A169-07	11.555	4.734	37.56	BRCA
TCGA-BH-A1FG-11B-12R-A13Q-07	5.855	3.889	14.31	BRCA
TCGA-C8-A130-01A-31R-A115-07	10.13	3.32	47.7	BRCA
TCGA-BH-A1FG-01A-11R-A13Q-07	6.34	4.004	31.08	BRCA
TCGA-A2-A0EW-01A-21R-A115-07	7.08	3.756	29.4	BRCA
TCGA-BH-A0B8-11A-41R-A089-07	4.152	3.07	30.92	BRCA
TCGA-BH-A0E7-01A-11R-A034-07	7.13	3.973	39.12	BRCA
TCGA-D8-A1J9-01A-11R-A13Q-07	10.74	3.016	29.56	BRCA
TCGA-BH-A0DO-01B-11R-A12D-07	7.99	4.02	29.48	BRCA
TCGA-BH-A0BJ-11A-23R-A089-07	8.164	4.543	37.75	BRCA
TCGA-A7-A3J0-01A-11R-A213-07	7.36	3.506	36.6	BRCA
TCGA-A8-A08Z-01A-21R-A00Z-07	7.812	4.062	29.5	BRCA
TCGA-A8-A096-01A-11R-A00Z-07	6.277	3.613	33.3	BRCA
TCGA-AR-A1AV-01A-21R-A12P-07	10.84	4.64	38.7	BRCA
TCGA-B6-A400-01A-11R-A239-07	6.98	3.152	43.7	BRCA
TCGA-BH-A18Q-01A-12R-A12D-07	21.19	7.19	69.06	BRCA
TCGA-E2-A10E-01A-21R-A10J-07	8.03	4.664	30.75	BRCA
TCGA-BH-A0HB-01A-11R-A056-07	5.582	2.59	42	BRCA
TCGA-BH-A0DD-11A-23R-A12P-07	4.594	2.72	32.22	BRCA
TCGA-A8-A097-01A-11R-A034-07	9.02	3.588	42.53	BRCA
TCGA-E9-A1R7-01A-11R-A14M-07	13.984	3.625	51.7	BRCA
TCGA-E9-A1R7-11A-42R-A14M-07	6.164	3.34	38.66	BRCA
TCGA-LD-A7W6-01A-81R-A352-07	9.38	3.605	34.34	BRCA
TCGA-OL-A5D8-01A-11R-A27Q-07	6.395	5.22	28.1	BRCA
TCGA-A8-A08S-01A-11R-A034-07	8.63	4.92	41.22	BRCA
TCGA-BH-A1FN-11A-34R-A13Q-07	7.027	4.383	32.2	BRCA
TCGA-A8-A09X-01A-11R-A00Z-07	10.14	4.715	44.7	BRCA
TCGA-BH-A1FN-01A-11R-A13Q-07	20.88	3.94	35.47	BRCA
TCGA-GM-A3NW-01A-21R-A22K-07	5.85	3.26	28.75	BRCA
TCGA-A2-A4S0-01A-21R-A266-07	5.344	3.578	37.2	BRCA
TCGA-BH-A0BO-01A-23R-A12D-07	6.086	3.527	28.45	BRCA
TCGA-A2-A1G6-01A-11R-A13Q-07	6.93	4.773	34.38	BRCA
TCGA-AN-A0FT-01A-11R-A034-07	2.879	3.842	31.44	BRCA
TCGA-D8-A1JB-01A-11R-A13Q-07	6.523	5.41	47.53	BRCA
TCGA-A2-A1G1-01A-21R-A13Q-07	10.36	9.34	35	BRCA
TCGA-JL-A3YX-01A-11R-A22U-07	5.156	3.254	31.1	BRCA
TCGA-BH-A0AV-01A-31R-A115-07	14.79	4.08	45.22	BRCA
TCGA-D8-A3Z5-01A-41R-A24H-07	5.47	2.855	20.9	BRCA
TCGA-A8-A075-01A-11R-A084-07	13.62	5.152	53.56	BRCA
TCGA-BH-A1FM-11B-23R-A13Q-07	7.41	3.861	37.28	BRCA
TCGA-D8-A141-01A-11R-A115-07	6.266	3.45	26.72	BRCA
TCGA-B6-A0I9-01A-11R-A034-07	8.52	3.203	49.56	BRCA
TCGA-BH-A18S-01A-11R-A12D-07	6.742	3.764	61.44	BRCA
TCGA-AO-A0JM-01A-21R-A056-07	5.34	5.4	21.58	BRCA
TCGA-UU-A93S-01A-21R-A41B-07	8.92	3.08	56.12	BRCA
TCGA-BH-A1EO-11A-31R-A137-07	4.11	2.572	35.72	BRCA
TCGA-WT-AB44-01A-11R-A41B-07	3.518	2.057	7.438	BRCA
TCGA-BH-A8G0-01A-11R-A352-07	6.043	3.023	31.72	BRCA
TCGA-E9-A1RC-11A-33R-A157-07	5.055	3.133	39.38	BRCA
TCGA-D8-A13Z-01A-11R-A115-07	17.53	5.98	64.6	BRCA
TCGA-AR-A0TQ-01A-11R-A084-07	9.484	4.62	38.3	BRCA
TCGA-A2-A4RY-01A-31R-A266-07	6.336	3.867	24.92	BRCA
TCGA-AC-A3QP-01A-11R-A22U-07	3.736	2.531	28.02	BRCA
TCGA-BH-A0B9-01A-11R-A056-07	13.41	3.14	44.88	BRCA
TCGA-A2-A0EN-01A-13R-A084-07	5.168	3.605	22.39	BRCA
TCGA-A2-A0YM-01A-11R-A109-07	27.44	5.785	45.7	BRCA
TCGA-A8-A06T-01A-11R-A00Z-07	11.055	4.19	55.44	BRCA
TCGA-E2-A1LI-01A-12R-A157-07	14.39	5.55	85.7	BRCA
TCGA-OL-A5RY-01A-21R-A28M-07	6.367	3.555	35.03	BRCA
TCGA-D8-A1XR-01A-11R-A14M-07	6.965	4.11	43.66	BRCA
TCGA-A2-A0YT-01A-11R-A109-07	11.484	5.555	54.2	BRCA
TCGA-LL-A442-01A-11R-A24H-07	7.94	3.865	29.83	BRCA
TCGA-B6-A0WV-01A-11R-A109-07	12.7	8.92	63.75	BRCA
TCGA-D8-A1JJ-01A-31R-A14M-07	12.73	5.758	23.05	BRCA
TCGA-BH-A1FD-11B-21R-A13Q-07	5.934	3.998	32.25	BRCA
TCGA-A2-A0EP-01A-52R-A22U-07	5.344	2.818	25.45	BRCA
TCGA-BH-A0BS-01A-11R-A12P-07	5.47	3.89	27.94	BRCA
TCGA-E2-A155-01A-11R-A12D-07	11.78	5.26	47.66	BRCA
TCGA-AR-A252-01A-11R-A169-07	10.12	4.953	34.3	BRCA
TCGA-A1-A0SN-01A-11R-A144-07	9.695	5.395	31.23	BRCA
TCGA-A8-A099-01A-11R-A00Z-07	12.08	4.508	39.44	BRCA
TCGA-AO-A03O-01A-11R-A00Z-07	12.48	5.23	61.66	BRCA
TCGA-OL-A66K-01A-11R-A29R-07	6.484	3.652	32.53	BRCA
TCGA-B6-A0RM-01A-11R-A084-07	8.164	3.87	38.1	BRCA
TCGA-E2-A15L-01A-11R-A12D-07	7.902	3.988	36.47	BRCA
TCGA-A7-A6VV-01A-22R-A33J-07	7.37	4.72	21.11	BRCA
TCGA-BH-A0BZ-01A-31R-A12P-07	6.91	2.584	34.56	BRCA
TCGA-BH-A1FE-06A-11R-A213-07	4.324	2.951	26.08	BRCA
TCGA-BH-A0BW-01A-11R-A115-07	13.39	6.207	41.44	BRCA
TCGA-BH-A0BW-11A-12R-A115-07	10.36	4.297	30.72	BRCA
TCGA-BH-A1EN-01A-11R-A13Q-07	5.152	4.66	30.64	BRCA
TCGA-E2-A15T-01A-11R-A115-07	11.63	5.535	33.12	BRCA
TCGA-C8-A12Y-01A-11R-A12D-07	7.305	5.336	45.97	BRCA
TCGA-A1-A0SH-01A-11R-A084-07	6.902	3.174	37.3	BRCA
TCGA-B6-A0IA-01A-11R-A034-07	5.74	3.428	21.89	BRCA
TCGA-A2-A3XX-01A-21R-A239-07	6.9	4.246	60.12	BRCA
TCGA-C8-A12V-01A-11R-A115-07	11.03	7.543	47.03	BRCA
TCGA-A2-A3XW-01A-11R-A239-07	3.77	2.861	29.38	BRCA
TCGA-A2-A0ET-01A-31R-A034-07	13.31	7.137	51.1	BRCA
TCGA-B6-A0WT-01A-11R-A109-07	13.08	2.754	30.86	BRCA
TCGA-EW-A1PC-01B-11R-A21T-07	29.17	5.305	78.9	BRCA
TCGA-D8-A1Y3-01A-11R-A157-07	6.67	3.488	41.2	BRCA
TCGA-E9-A1NF-01A-11R-A14D-07	5.28	3.408	26.42	BRCA
TCGA-E9-A1NF-11A-73R-A14D-07	5.688	2.713	33.28	BRCA
TCGA-BH-A0HL-01A-11R-A10U-07	5.51	5.227	33.7	BRCA
TCGA-AR-A255-01A-11R-A169-07	13.5	4.81	23.94	BRCA
TCGA-UL-AAZ6-01A-11R-A41B-07	8.3	4.5	48.38	BRCA
TCGA-AR-A0U3-01A-11R-A109-07	15.72	3.14	41.28	BRCA
TCGA-C8-A12M-01A-11R-A115-07	10.41	3.742	35.88	BRCA
TCGA-BH-A1F8-01A-11R-A13Q-07	18.94	10.375	33.84	BRCA
TCGA-A2-A0EQ-01A-11R-A034-07	6.438	8.16	38.56	BRCA
TCGA-A7-A6VX-01A-12R-A33J-07	18.2	4.5	42.28	BRCA
TCGA-A8-A09W-01A-11R-A00Z-07	8.02	2.744	26.16	BRCA
TCGA-BH-A0W7-01A-11R-A115-07	5.473	5.652	30.64	BRCA
TCGA-A8-A08P-01A-11R-A00Z-07	18.95	6.46	36	BRCA
TCGA-BH-A0BD-01A-11R-A034-07	8.25	3.723	31	BRCA
TCGA-E2-A1IN-01A-11R-A13Q-07	5.95	4.617	30.22	BRCA
TCGA-EW-A1PH-01A-11R-A14M-07	9.555	5.86	52.1	BRCA
TCGA-AR-A2LN-01A-21R-A18M-07	6.42	3.438	26.3	BRCA
TCGA-B6-A1KC-01B-11R-A157-07	12.95	6.855	63.06	BRCA
TCGA-BH-A0BQ-01A-21R-A115-07	5.34	3.623	27.1	BRCA
TCGA-BH-A0HN-01A-11R-A10U-07	5.77	3.475	36.7	BRCA
TCGA-GM-A2DO-01A-11R-A18M-07	7.86	3.172	28.06	BRCA
TCGA-AO-A12A-01A-21R-A115-07	7.746	4.586	35.9	BRCA
TCGA-C8-A274-01A-11R-A16F-07	8.88	4.438	32.9	BRCA
TCGA-BH-A0C0-01A-21R-A056-07	17.27	3.521	37.56	BRCA
TCGA-B6-A0IH-01A-11R-A115-07	7.71	5.598	25.23	BRCA
TCGA-E9-A1RI-01A-11R-A169-07	8.82	4.57	36.56	BRCA
TCGA-AR-A0U2-01A-11R-A109-07	17.8	14.68	43.84	BRCA
TCGA-BH-A0DP-01A-21R-A056-07	6.12	3.287	31.53	BRCA
TCGA-AR-A1AL-01A-21R-A12P-07	9.945	4.38	32.4	BRCA
TCGA-BH-A0GZ-01A-11R-A056-07	6.375	3.535	35.25	BRCA
TCGA-XX-A89A-01A-11R-A36F-07	4.88	3.352	23.75	BRCA
TCGA-A2-A0T2-01A-11R-A084-07	6.527	5.047	45.47	BRCA
TCGA-LL-A740-01A-21R-A32P-07	5.22	3.22	26.62	BRCA
TCGA-E9-A1N6-01A-11R-A144-07	7.465	5.586	25.7	BRCA
TCGA-E9-A1NC-01A-21R-A26B-07	6.23	3.26	40.16	BRCA
TCGA-AR-A24H-01A-11R-A169-07	16.58	7.043	33.3	BRCA
TCGA-E2-A15S-01A-11R-A115-07	14.02	0.2668	40.12	BRCA
TCGA-A8-A09V-01A-11R-A034-07	11.695	3.744	41.9	BRCA
TCGA-BH-A18G-01A-11R-A12D-07	4.164	3.674	21.83	BRCA
TCGA-E2-A15I-11A-32R-A137-07	5.44	3.777	23.5	BRCA
TCGA-E2-A15I-01A-21R-A137-07	8.34	4.098	28.78	BRCA
TCGA-AC-A2BK-01A-11R-A21T-07	18.73	8.17	36.62	BRCA
TCGA-B6-A0IC-01A-11R-A034-07	7.688	4.31	35.12	BRCA
TCGA-A2-A0SY-01A-31R-A084-07	6.785	4.023	29.31	BRCA
TCGA-A8-A07U-01A-11R-A034-07	9.016	5.34	46.84	BRCA
TCGA-BH-A0BV-11A-31R-A089-07	7.574	4.16	29.53	BRCA
TCGA-C8-A26X-01A-31R-A16F-07	5.227	3.863	35.3	BRCA
TCGA-A2-A0YI-01A-31R-A10J-07	7.047	4.11	26.17	BRCA
TCGA-C8-A12T-01A-11R-A115-07	5.84	4.16	35.75	BRCA
TCGA-A2-A04X-01A-21R-A034-07	6.21	4.97	33	BRCA
TCGA-AO-A12C-01A-11R-A10J-07	6.574	4.477	26.2	BRCA
TCGA-E2-A1IF-01A-11R-A144-07	4.465	2.916	29.56	BRCA
TCGA-A2-A0ER-01A-21R-A034-07	8.29	4.195	40.03	BRCA
TCGA-BH-A1EW-01A-11R-A137-07	9.28	7.188	39.2	BRCA
TCGA-GM-A2DI-01A-31R-A18M-07	7.812	3.016	29.3	BRCA
TCGA-A7-A0CH-11A-32R-A089-07	3.162	2.973	34.97	BRCA
TCGA-A7-A0CH-01A-21R-A00Z-07	6.87	3.936	34.34	BRCA
TCGA-A2-A04Y-01A-21R-A034-07	5.062	3.72	24.4	BRCA
TCGA-LL-A441-01A-11R-A24H-07	8.53	4.734	38.06	BRCA
TCGA-D8-A1XO-01A-11R-A14M-07	12.02	5.117	32.38	BRCA
TCGA-BH-A1F2-11A-32R-A13Q-07	5.668	3.467	26.3	BRCA
TCGA-BH-A1F2-01A-31R-A13Q-07	8.945	6.504	27.11	BRCA
TCGA-C8-A12W-01A-11R-A115-07	6.168	5.062	45.25	BRCA
TCGA-A7-A3IY-01A-21R-A21T-07	4.945	3.326	47.7	BRCA
TCGA-BH-A18V-01A-11R-A12D-07	24.33	3.086	35.16	BRCA
TCGA-BH-A0H3-01A-11R-A12P-07	8.086	4.12	33.97	BRCA
TCGA-LL-A5YP-01A-21R-A28M-07	10.03	2.904	39.34	BRCA
TCGA-D8-A1XS-01A-11R-A14M-07	14.26	7.184	39.28	BRCA
TCGA-BH-A42T-01A-11R-A24H-07	13.08	4.836	36.4	BRCA
TCGA-AN-A0FS-01A-11R-A034-07	6.324	3.389	36.66	BRCA
TCGA-A7-A26E-01A-11R-A169-07	10.04	4.05	31.42	BRCA
TCGA-AN-A0AM-01A-11R-A034-07	7.42	4.926	104	BRCA
TCGA-A7-A26E-01B-06R-A277-07	13.53	6.676	11.625	BRCA
TCGA-B6-A0IQ-01A-11R-A034-07	12.484	6.445	62.7	BRCA
TCGA-BH-A0DX-01A-11R-A115-07	5.996	4.555	22.77	BRCA
TCGA-AC-A2FB-11A-13R-A17B-07	4.562	3.62	36.53	BRCA
TCGA-AO-A0JB-01A-11R-A32Y-07	2.303	1.804	12.26	BRCA
TCGA-A8-A06P-01A-11R-A00Z-07	5.58	4.098	30.1	BRCA
TCGA-OL-A5RW-01A-11R-A28M-07	8.516	2.21	36.44	BRCA
TCGA-B6-A0I8-01A-11R-A034-07	5.094	3.861	32.03	BRCA
TCGA-LL-A73Z-01A-11R-A32P-07	5.29	5.59	45.66	BRCA
TCGA-BH-A1EY-01A-11R-A13Q-07	7.348	6.285	34.47	BRCA
TCGA-A2-A0YC-01A-11R-A109-07	7.566	4.26	37.4	BRCA
TCGA-BH-A0W4-01A-11R-A109-07	8.06	4.984	32.9	BRCA
TCGA-GM-A3XN-01A-12R-A22U-07	5.62	3.004	22.64	BRCA
TCGA-A2-A0T6-01A-11R-A084-07	6.293	3.883	24.97	BRCA
TCGA-B6-A0WZ-01A-11R-A109-07	5.81	3.352	24.53	BRCA
TCGA-BH-AB28-01A-31R-A41B-07	10.74	3.795	34.16	BRCA
TCGA-A8-A08F-01A-11R-A00Z-07	13.88	3.766	57.16	BRCA
TCGA-A1-A0SQ-01A-21R-A144-07	7.06	3.598	37.66	BRCA
TCGA-E2-A15E-01A-11R-A12D-07	8.66	3.102	27.28	BRCA
TCGA-AO-A12E-01A-11R-A10J-07	8.13	4.973	26.56	BRCA
TCGA-E2-A1LL-01A-11R-A144-07	7.152	5.176	38.72	BRCA
TCGA-A7-A13F-11A-42R-A12P-07	5.934	3.537	28.3	BRCA
TCGA-E2-A15J-01A-11R-A12P-07	6.543	4.105	28.83	BRCA
TCGA-E2-A1IE-01A-11R-A13Q-07	15.234	5.406	42.84	BRCA
TCGA-AC-A7VC-01A-11R-A352-07	6.04	2.75	26.12	BRCA
TCGA-EW-A1P3-01A-11R-A144-07	5.766	3.541	32.16	BRCA
TCGA-C8-A26Z-01A-11R-A16F-07	8.87	3.547	40.9	BRCA
TCGA-EW-A3U0-01A-11R-A22K-07	11.19	4.043	40.2	BRCA
TCGA-AC-A2QJ-01A-12R-A19W-07	1.593	1.831	10.086	BRCA
TCGA-AR-A0TY-01A-12R-A115-07	9.516	2.988	52.25	BRCA
TCGA-BH-A0HU-01A-11R-A034-07	11.37	4.13	23.86	BRCA
TCGA-BH-A0DG-11A-43R-A12P-07	9.48	4.566	35.44	BRCA
TCGA-BH-A208-01A-11R-A157-07	3.227	2.977	32.12	BRCA
TCGA-A7-A26H-01A-11R-A169-07	13.12	4.37	31.45	BRCA
TCGA-D8-A27T-01A-11R-A16F-07	8.336	3.953	29.89	BRCA
TCGA-OL-A5RX-01A-11R-A28M-07	7.902	3.922	31.47	BRCA
TCGA-BH-A6R9-01A-21R-A32P-07	4.89	2.754	25.34	BRCA
TCGA-BH-A1EO-01A-11R-A137-07	7.42	4.957	28.2	BRCA
TCGA-LL-A6FP-01A-11R-A31O-07	4.125	3.807	53.66	BRCA
TCGA-E2-A15M-01A-11R-A12D-07	6.67	5.094	50.44	BRCA
TCGA-C8-A12L-01A-11R-A115-07	14.36	3.414	78.4	BRCA
TCGA-C8-A273-01A-11R-A16F-07	5.88	3.684	28.81	BRCA
TCGA-A2-A1FV-01A-11R-A13Q-07	9.62	6.53	24.25	BRCA
TCGA-B6-A0RV-01A-11R-A084-07	7.54	4.363	50.1	BRCA
TCGA-D8-A1JT-01A-31R-A13Q-07	8.71	7.72	20.08	BRCA
TCGA-OK-A5Q2-01A-11R-A27Q-07	6.844	3.787	34.3	BRCA
TCGA-D8-A1X7-01A-11R-A14M-07	11.02	4.473	44.78	BRCA
TCGA-E2-A570-01A-11R-A29R-07	5.074	4.434	51.16	BRCA
TCGA-A8-A07O-01A-11R-A00Z-07	10.25	6.125	30.47	BRCA
TCGA-E2-A1LA-01A-11R-A144-07	9.28	3.512	35.72	BRCA
TCGA-E9-A229-01A-31R-A157-07	9.04	4.73	32.97	BRCA
TCGA-A2-A0CS-01A-11R-A115-07	6.426	4.953	29.08	BRCA
TCGA-D8-A1Y0-01A-11R-A14M-07	13.4	3.088	27.95	BRCA
TCGA-E9-A22D-01A-11R-A157-07	12.61	2.934	45	BRCA
TCGA-LL-A8F5-01A-11R-A36F-07	7.516	2.088	34.56	BRCA
TCGA-E2-A10F-01A-11R-A10J-07	9.375	4.07	28.14	BRCA
TCGA-A2-A0YK-01A-22R-A109-07	7.96	4.22	31.7	BRCA
TCGA-BH-A0HI-01A-11R-A084-07	4.906	4.113	35.84	BRCA
TCGA-A7-A2KD-01A-31R-A21T-07	10.98	4.496	57.66	BRCA
TCGA-PL-A8LZ-01A-31R-A36F-07	8.1	4.645	50.62	BRCA
TCGA-MS-A51U-01A-31R-A266-07	5.56	2.744	29.38	BRCA
TCGA-BH-A0AY-01A-21R-A00Z-07	3.807	3.49	27.11	BRCA
TCGA-E2-A1LS-01A-12R-A157-07	4.31	4.04	13.78	BRCA
TCGA-C8-A3M7-01A-12R-A21T-07	7.7	4.1	34.6	BRCA
TCGA-A2-A0T0-01A-22R-A084-07	9.12	5.457	71.7	BRCA
TCGA-AR-A1AP-01A-11R-A12P-07	7.227	6.87	35.25	BRCA
TCGA-AC-A3QQ-01B-06R-A22O-07	13.016	7.215	15.4	BRCA
TCGA-E9-A1RB-01A-11R-A157-07	15.78	6.973	53.16	BRCA
TCGA-AN-A0G0-01A-11R-A034-07	7.242	7.574	17.03	BRCA
TCGA-AN-A0AJ-01A-11R-A00Z-07	16.03	5.223	45.1	BRCA
TCGA-E2-A15R-01A-11R-A115-07	19.6	5.566	32.78	BRCA
TCGA-BH-A0DV-01A-21R-A12P-07	3.648	3.166	23.1	BRCA
TCGA-D8-A1X9-01A-12R-A157-07	10.375	3.686	45.34	BRCA
TCGA-AQ-A54O-01A-11R-A266-07	6.062	3.918	28.61	BRCA
TCGA-AR-A2LH-01A-31R-A18M-07	5.637	3.885	36.62	BRCA
TCGA-BH-A0E1-11A-13R-A089-07	5.645	4.31	31.52	BRCA
TCGA-OL-A6VO-01A-12R-A33J-07	13.13	3.615	45.44	BRCA
TCGA-GM-A4E0-01A-12R-A266-07	4.777	2.453	24.33	BRCA
TCGA-BH-A1EV-11A-24R-A137-07	9.35	4.5	32.75	BRCA
TCGA-BH-A1EV-01A-11R-A137-07	13.836	5.793	39.4	BRCA
TCGA-A2-A4S3-01A-21R-A266-07	14.57	3.59	48.62	BRCA
TCGA-AO-A1KR-01A-12R-A144-07	11.53	3.506	29.97	BRCA
TCGA-AR-A2LQ-01A-22R-A18M-07	6.668	3.133	25.69	BRCA
TCGA-E9-A22B-01A-11R-A157-07	5.87	5.84	50.1	BRCA
TCGA-A8-A08A-01A-11R-A32Y-07	4.91	3.457	28.33	BRCA
TCGA-D8-A4Z1-01A-21R-A266-07	6.777	3.523	30.05	BRCA
TCGA-A2-A1FZ-01A-51R-A14D-07	15.43	4.25	34.44	BRCA
TCGA-A8-A09Z-01A-11R-A00Z-07	5.484	2.959	33.94	BRCA
TCGA-E2-A10B-01A-11R-A10J-07	11.01	6.598	34.34	BRCA
TCGA-AC-A6IW-01A-12R-A33J-07	7.938	5.992	30.16	BRCA
TCGA-A7-A13E-01A-11R-A12P-07	11.18	6.625	27.58	BRCA
TCGA-A7-A13E-11A-61R-A12P-07	4.6	3.227	29.03	BRCA
TCGA-A7-A13E-01A-11R-A277-07	16.31	7.87	23	BRCA
TCGA-A7-A13E-01B-06R-A277-07	11.336	8.195	11.836	BRCA
TCGA-A8-A07P-01A-11R-A00Z-07	5.227	2.422	24.78	BRCA
TCGA-B6-A0RI-01A-11R-A056-07	8.12	4.48	35.03	BRCA
TCGA-BH-A0HP-01A-12R-A084-07	5.797	4.227	29.2	BRCA
TCGA-E2-A56Z-01A-12R-A29R-07	7.21	4.72	54.88	BRCA
TCGA-BH-A1F5-01A-12R-A13Q-07	9.06	6.12	16.95	BRCA
TCGA-BH-A0DZ-01A-11R-A00Z-07	5.53	4.684	33.34	BRCA
TCGA-AQ-A1H3-01A-31R-A13Q-07	9.62	4.105	32.88	BRCA
TCGA-A8-A079-01A-21R-A00Z-07	9.914	3.875	37.62	BRCA
TCGA-EW-A1PF-01A-11R-A144-07	7.293	4.023	26.75	BRCA
TCGA-A2-A0D0-01A-11R-A00Z-07	15.66	3.943	65.44	BRCA
TCGA-BH-A0BC-01A-22R-A084-07	7.945	3.828	38.75	BRCA
TCGA-BH-A42U-01A-12R-A24H-07	3.424	2.46	31.34	BRCA
TCGA-AN-A0FV-01A-11R-A00Z-07	9.336	6.88	73.2	BRCA
TCGA-BH-A0BA-01A-11R-A056-07	9.42	4.527	32.88	BRCA
TCGA-BH-A0BA-11A-22R-A19E-07	5.27	3.762	22.7	BRCA
TCGA-BH-A1ET-01A-11R-A137-07	7.418	4.734	33.28	BRCA
TCGA-E2-A14Q-01A-11R-A12D-07	9.8	4.14	37.3	BRCA
TCGA-AR-A24U-01A-11R-A169-07	10.43	5.44	32.78	BRCA
TCGA-BH-A0HK-11A-11R-A089-07	5.27	3.264	35.28	BRCA
TCGA-AC-A3W6-01A-12R-A22K-07	5.016	2.715	23.23	BRCA
TCGA-AR-A24N-01A-11R-A169-07	9.62	3.977	38.97	BRCA
TCGA-BH-A0H5-11A-62R-A115-07	8.44	3.717	30.84	BRCA
TCGA-E9-A1RG-01A-11R-A14D-07	5.543	7.363	69.9	BRCA
TCGA-B6-A0X4-01A-11R-A109-07	5.58	4.117	37.7	BRCA
TCGA-BH-A0HX-01A-21R-A056-07	7.395	7.082	44.62	BRCA
TCGA-AO-A126-01A-11R-A10J-07	4.152	2.812	20.69	BRCA
TCGA-D8-A27V-01A-12R-A17B-07	7.89	4.297	32.94	BRCA
TCGA-AN-A04A-01A-21R-A034-07	5.74	6.203	53.75	BRCA
TCGA-E9-A1R3-01A-31R-A14M-07	6.51	5.04	46.7	BRCA
TCGA-AN-A0XV-01A-11R-A109-07	7.01	4.39	29.3	BRCA
TCGA-AR-A24V-01A-21R-A169-07	7.24	4.86	37.1	BRCA
TCGA-WT-AB41-01A-11R-A41B-07	2.111	4.21	18.14	BRCA
TCGA-Z7-A8R6-01A-11R-A41B-07	10.63	5.77	36.56	BRCA
TCGA-D8-A1JU-01A-11R-A13Q-07	5.6	3.334	37.22	BRCA
TCGA-A8-A07B-01A-11R-A00Z-07	7.156	6.88	47	BRCA
TCGA-AN-A03X-01A-21R-A00Z-07	3.146	5.023	26.92	BRCA
TCGA-A8-A090-01A-11R-A00Z-07	11.48	3.754	38.2	BRCA
TCGA-AO-A124-01A-11R-A10J-07	11.59	4.902	73.25	BRCA
TCGA-A2-A0T4-01A-31R-A084-07	7.926	4.703	34.38	BRCA
TCGA-A7-A4SC-01A-12R-A266-07	6.105	4.13	20.5	BRCA
TCGA-EW-A6SA-01A-21R-A32P-07	11.51	6.004	57.94	BRCA
TCGA-S3-A6ZH-01A-22R-A32P-07	13.04	4.965	51.56	BRCA
TCGA-E2-A156-01A-11R-A12D-07	8.83	4.953	36.47	BRCA
TCGA-BH-A0DK-01A-21R-A056-07	8.15	4.613	37.28	BRCA
TCGA-EW-A1J1-01A-11R-A13Q-07	10.35	6.43	51.47	BRCA
TCGA-D8-A1JH-01A-11R-A13Q-07	7.54	4.137	35.75	BRCA
TCGA-E2-A1L9-01A-11R-A13Q-07	6.656	4.23	28.08	BRCA
TCGA-BH-A8FY-01A-11R-A36F-07	4.57	2.332	20.84	BRCA
TCGA-A8-A08O-01A-21R-A056-07	10.17	2.947	38.44	BRCA
TCGA-E2-A9RU-01A-11R-A41B-07	4.324	3.992	21.55	BRCA
TCGA-C8-A275-01A-21R-A16F-07	10.69	5.38	32	BRCA
TCGA-S3-AA0Z-01A-11R-A41B-07	24.38	2.277	33.1	BRCA
TCGA-AR-A2LR-01A-12R-A18M-07	10.21	4.285	27.17	BRCA
TCGA-AQ-A0Y5-01A-11R-A14M-07	7.27	5.125	44.28	BRCA
TCGA-AR-A0TU-01A-31R-A109-07	13.82	6.688	57.06	BRCA
TCGA-A8-A09E-01A-11R-A00Z-07	11.49	5.32	45.3	BRCA
TCGA-EW-A1OZ-01A-11R-A144-07	9.87	3.574	27.36	BRCA
TCGA-E2-A1B6-01A-31R-A12P-07	7.516	2.803	49.34	BRCA
TCGA-LL-A6FQ-01A-11R-A31O-07	2.152	2.96	30.98	BRCA
TCGA-BH-A0C7-01B-11R-A115-07	16.73	3.053	53.34	BRCA
TCGA-LL-A50Y-01A-11R-A266-07	3.475	3.125	27.4	BRCA
TCGA-B6-A0RS-01A-11R-A084-07	5.395	2.816	22.36	BRCA
TCGA-B6-A3ZX-01A-11R-A239-07	8.34	3.389	47.06	BRCA
TCGA-AC-A5XU-01A-11R-A28M-07	7.41	5.426	37.16	BRCA
TCGA-AN-A0XS-01A-22R-A109-07	8.15	4.723	32.12	BRCA
TCGA-D8-A1XK-01A-21R-A14M-07	26.2	0.333	51.78	BRCA
TCGA-E9-A1RB-11A-33R-A157-07	7.03	3.84	31.77	BRCA
TCGA-AO-A0J7-01A-11R-A034-07	18.84	5.805	43.1	BRCA
TCGA-E9-A3X8-01A-31R-A22U-07	2.568	1.853	17.25	BRCA
TCGA-A8-A09N-01A-11R-A00Z-07	8.36	4.72	32.66	BRCA
TCGA-BH-A0AU-11A-11R-A12P-07	8.42	4.223	32.2	BRCA
TCGA-OL-A66J-01A-11R-A29R-07	5.94	4.383	41.1	BRCA
TCGA-AR-A1AU-01A-11R-A12P-07	7.523	4.918	27.31	BRCA
TCGA-D8-A73U-01A-11R-A33J-07	6.027	4.89	26.42	BRCA
TCGA-OL-A66I-01A-21R-A29R-07	7.91	3.297	42.16	BRCA
TCGA-AO-A0JE-01A-11R-A056-07	6.98	6.17	32.94	BRCA
TCGA-A8-A092-01A-11R-A00Z-07	14.766	7.14	42.1	BRCA
TCGA-AR-A254-01A-21R-A169-07	9.78	7.113	20.53	BRCA
TCGA-A8-A09G-01A-21R-A00Z-07	7.03	5.668	32.75	BRCA
TCGA-A8-A09B-01A-11R-A00Z-07	9.2	3.592	40.44	BRCA
TCGA-D8-A1XQ-01A-11R-A14M-07	12.03	3.238	73.8	BRCA
TCGA-LD-A74U-01A-13R-A33J-07	5.715	3.309	26.44	BRCA
TCGA-AO-A0J3-01A-11R-A034-07	9.766	4.387	62.22	BRCA
TCGA-HN-A2OB-01A-21R-A27Q-07	5.707	3.629	24.3	BRCA
TCGA-AR-A1AO-01A-11R-A12P-07	6.99	3.156	33.66	BRCA
TCGA-BH-A0BR-01A-21R-A115-07	4.145	2.357	26.55	BRCA
TCGA-A8-A09M-01A-11R-A00Z-07	8.75	4.426	33.97	BRCA
TCGA-E9-A1RD-01A-11R-A157-07	7.54	3.596	37.62	BRCA
TCGA-E9-A1RD-11A-33R-A157-07	5.504	3.123	40.56	BRCA
TCGA-A8-A0A1-01A-11R-A00Z-07	9.2	4.65	41.94	BRCA
TCGA-E9-A228-01A-31R-A157-07	14.94	5.02	52.1	BRCA
TCGA-BH-A1FC-11A-32R-A13Q-07	5.383	3.668	33.72	BRCA
TCGA-E9-A1N9-11A-71R-A14D-07	6.844	3.232	27.8	BRCA
TCGA-E9-A1N9-01A-11R-A14D-07	11.3	29.14	62.06	BRCA
TCGA-C8-A12U-01A-11R-A115-07	8.5	6.402	51.88	BRCA
TCGA-C8-A12N-01A-11R-A115-07	4.676	3.646	27.89	BRCA
TCGA-A8-A094-01A-11R-A00Z-07	7.605	4.31	153.5	BRCA
TCGA-OL-A66P-01A-11R-A31O-07	3.312	1.885	23.77	BRCA
TCGA-E9-A249-01A-11R-A169-07	13.72	5.453	35.84	BRCA
TCGA-AN-A0XL-01A-11R-A10J-07	8.97	4.33	27.86	BRCA
TCGA-BH-A0DZ-11A-22R-A089-07	4.31	3.89	38.8	BRCA
TCGA-B6-A40C-01A-11R-A239-07	8.73	2.68	27.27	BRCA
TCGA-A2-A4S1-01A-21R-A266-07	2.979	1.986	23.67	BRCA
TCGA-AN-A041-01A-11R-A034-07	9.79	5.785	30.45	BRCA
TCGA-A2-A3XZ-01A-42R-A239-07	7.5	4.055	34.2	BRCA
TCGA-E9-A295-01A-11R-A16F-07	4.227	4.477	34.03	BRCA
TCGA-C8-A12O-01A-11R-A115-07	5.586	4.996	43.34	BRCA
TCGA-C8-A132-01A-31R-A115-07	8.734	7.14	31.64	BRCA
TCGA-B6-A0I2-01A-11R-A034-07	7.82	4.8	46.66	BRCA
TCGA-A2-A0CW-01A-21R-A115-07	11.51	6.54	20.86	BRCA
TCGA-E9-A1RA-01A-11R-A14D-07	8.72	5.105	36.72	BRCA
TCGA-AN-A049-01A-21R-A00Z-07	19.55	4.684	34.9	BRCA
TCGA-A1-A0SF-01A-11R-A144-07	6.266	5.355	40.9	BRCA
TCGA-AC-A3W5-01A-11R-A22K-07	4.777	2.31	28.72	BRCA
TCGA-S3-AA17-01A-11R-A41B-07	10.42	5.652	24.61	BRCA
TCGA-BH-A1ET-11B-23R-A137-07	8.59	3.94	32.66	BRCA
TCGA-5T-A9QA-01A-11R-A41B-07	8.03	2.979	26.2	BRCA
TCGA-E9-A227-01A-11R-A157-07	5.582	3.42	33.1	BRCA
TCGA-E2-A3DX-01A-21R-A213-07	6.31	3.283	23.58	BRCA
TCGA-BH-A0HK-01A-11R-A056-07	5.625	4.05	31.84	BRCA
TCGA-PE-A5DE-01A-11R-A27Q-07	7.727	3.697	31.42	BRCA
TCGA-BH-A0RX-01A-21R-A084-07	5.332	6.145	35.12	BRCA
TCGA-A7-A0DC-01A-11R-A00Z-07	13.74	8.77	21.28	BRCA
TCGA-A2-A04U-01A-11R-A115-07	11.875	7.434	124.56	BRCA
TCGA-BH-A18J-01A-11R-A12D-07	7.117	5.688	40.3	BRCA
TCGA-AC-A8OQ-01A-11R-A41B-07	9.69	4.285	18.88	BRCA
TCGA-BH-A0DH-01A-11R-A084-07	7.05	2.021	24.39	BRCA
TCGA-E9-A2JT-01A-22R-A18M-07	9.63	4.01	35.1	BRCA
TCGA-A2-A04P-01A-31R-A034-07	3.637	3.445	16.56	BRCA
TCGA-E9-A1NH-01A-11R-A14D-07	8.664	3.76	32.97	BRCA
TCGA-AN-A0XR-01A-11R-A109-07	6.47	4.074	30.5	BRCA
TCGA-A7-A26I-01B-06R-A22O-07	10.5	4.688	17.64	BRCA
TCGA-A8-A08X-01A-21R-A00Z-07	8.43	5.02	47.72	BRCA
TCGA-E9-A5FK-01A-11R-A27Q-07	2.752	2.123	26.94	BRCA
TCGA-BH-A203-01A-12R-A169-07	6.57	5.74	42.9	BRCA
TCGA-OL-A66N-01A-12R-A31O-07	2.104	2.48	28.72	BRCA
TCGA-AO-A0J4-01A-11R-A034-07	12.56	4.914	58.25	BRCA
TCGA-LL-A5YM-01A-11R-A28M-07	3.7	2.256	17.33	BRCA
TCGA-LL-A73Y-01A-11R-A33J-07	8.37	3.092	35.53	BRCA
TCGA-GM-A2DD-01A-11R-A180-07	3.732	3.55	22.5	BRCA
TCGA-AR-A0TP-01A-11R-A084-07	15.77	5.53	44.84	BRCA
TCGA-E2-A107-01A-11R-A10J-07	8.02	4.156	31.4	BRCA
TCGA-BH-A18R-01A-11R-A12D-07	21	3.57	39.88	BRCA
TCGA-A7-A0DB-11A-33R-A089-07	4.695	2.934	27.81	BRCA
TCGA-AO-A12B-01A-11R-A10J-07	3.668	3.398	22.11	BRCA
TCGA-A2-A3XS-01A-11R-A22U-07	10.44	4.645	57.84	BRCA
TCGA-AN-A0FW-01A-11R-A034-07	9.445	4.145	38.53	BRCA
TCGA-E2-A14T-01A-11R-A115-07	7.926	7.363	36.7	BRCA
TCGA-A7-A3J1-01A-11R-A213-07	9.6	4.1	29.45	BRCA
TCGA-S3-AA14-01A-11R-A41B-07	7.26	3.111	25.98	BRCA
TCGA-BH-A0AY-11A-23R-A089-07	5.605	3.586	36.2	BRCA
TCGA-E2-A1LS-11A-32R-A157-07	4.836	2.996	34.22	BRCA
TCGA-D8-A1XM-01A-21R-A14M-07	8.766	5.152	41.75	BRCA
TCGA-EW-A6SC-01A-12R-A32P-07	9.234	4.164	41.5	BRCA
TCGA-AR-A1AK-01A-21R-A12P-07	8.75	3.895	30.73	BRCA
TCGA-A2-A0CU-01A-12R-A034-07	7.69	7.242	41	BRCA
TCGA-BH-A0AU-01A-11R-A12P-07	10.6	6.24	39.8	BRCA
TCGA-BH-A0DV-11A-22R-A12P-07	7.24	4.07	37.2	BRCA
TCGA-C8-A135-01A-11R-A115-07	6.188	5.035	25.02	BRCA
TCGA-A8-A09D-01A-11R-A00Z-07	5.59	4.96	31.3	BRCA
TCGA-B6-A0IG-01A-11R-A034-07	4.266	4.652	26.6	BRCA
TCGA-D8-A1Y1-01A-21R-A14M-07	6.492	4.98	39.9	BRCA
TCGA-A2-A0T5-01A-21R-A084-07	6.605	4.32	28.56	BRCA
TCGA-LD-A66U-01A-11R-A31O-07	3.365	2.805	29.64	BRCA
TCGA-A2-A0CT-01A-31R-A056-07	7.684	7.645	35.12	BRCA
TCGA-D8-A27L-01A-11R-A16F-07	7.133	5.95	28.77	BRCA
TCGA-BH-A0E1-01A-11R-A056-07	7.89	2.56	36.53	BRCA
TCGA-E2-A14X-01A-11R-A115-07	9.51	4.88	56.72	BRCA
TCGA-A8-A06N-01A-11R-A00Z-07	8.43	5.125	39.7	BRCA
TCGA-AO-A1KP-01A-11R-A13Q-07	12.15	6.32	18.64	BRCA
TCGA-EW-A1OX-01A-11R-A144-07	10.484	4.418	47.78	BRCA
TCGA-AR-A1AY-01A-21R-A12P-07	13.27	3.24	52.72	BRCA
TCGA-AR-A0TV-01A-21R-A084-07	11.164	5.027	40.53	BRCA
TCGA-D8-A1J8-01A-11R-A13Q-07	10.52	6.63	30.02	BRCA
TCGA-EW-A1IY-01A-11R-A13Q-07	10.195	5.926	15.266	BRCA
TCGA-E9-A1RH-01A-21R-A169-07	17.55	2.871	50.97	BRCA
TCGA-E9-A1RH-11A-34R-A169-07	3.967	3.203	30.92	BRCA
TCGA-E2-A573-01A-11R-A29R-07	13.96	3.219	35.5	BRCA
TCGA-BH-A1FC-01A-11R-A13Q-07	18.17	3.555	66	BRCA
TCGA-OL-A5RU-01A-11R-A28M-07	5.555	3.682	30.72	BRCA
TCGA-AR-A1AI-01A-11R-A12P-07	17.27	8.375	44.75	BRCA
TCGA-C8-A12Z-01A-11R-A115-07	6.875	5.168	29.16	BRCA
TCGA-B6-A2IU-01A-32R-A18M-07	8.36	3.873	40.9	BRCA
TCGA-C8-A133-01A-32R-A12D-07	4.46	3.438	30.12	BRCA
TCGA-LL-A5YO-01A-21R-A28M-07	7.332	3.36	43.03	BRCA
TCGA-AR-A1AQ-01A-11R-A12P-07	7.93	6.074	49.53	BRCA
TCGA-A7-A6VW-01A-21R-A33J-07	6.812	4.7	36.44	BRCA
TCGA-AC-A3TN-01A-11R-A22K-07	3.049	2.701	29.94	BRCA
TCGA-EW-A1P0-01A-11R-A144-07	8.98	6.523	46.16	BRCA
TCGA-A2-A0SW-01A-11R-A084-07	7.95	4.473	68.8	BRCA
TCGA-E9-A3HO-01A-11R-A213-07	12.11	2.48	42.5	BRCA
TCGA-A8-A09C-01A-11R-A00Z-07	8.56	5.09	25.73	BRCA
TCGA-AQ-A04J-01A-02R-A034-07	13.27	5.906	51	BRCA
TCGA-XX-A899-01A-11R-A36F-07	8.016	3.61	27.73	BRCA
TCGA-BH-A1FR-11B-42R-A13Q-07	6.434	3.48	31.3	BRCA
TCGA-BH-A1FR-01A-11R-A13Q-07	7.26	4.324	39.88	BRCA
TCGA-BH-A0DS-01A-11R-A056-07	4.297	3.281	23.94	BRCA
TCGA-BH-A18F-01A-11R-A12D-07	8.15	4.895	26.73	BRCA
TCGA-D8-A147-01A-11R-A115-07	18.77	5.9	46.34	BRCA
TCGA-A2-A0EU-01A-22R-A056-07	9.05	7.055	62.8	BRCA
TCGA-AC-A3EH-01A-22R-A22K-07	4.97	5.234	27.58	BRCA
TCGA-E2-A14O-01A-31R-A115-07	6.67	4.348	33.3	BRCA
TCGA-A2-A0CP-01A-11R-A034-07	3.184	3.41	22.12	BRCA
TCGA-E9-A245-01A-22R-A16F-07	5.68	3.373	35	BRCA
TCGA-BH-A0HO-01A-11R-A034-07	5.438	3.5	27.9	BRCA
TCGA-A2-A0D3-01A-11R-A115-07	9.4	4.992	31.73	BRCA
TCGA-E9-A2JS-01A-11R-A180-07	6.695	4.242	45.4	BRCA
TCGA-A8-A07E-01A-11R-A034-07	8.45	4.496	29.66	BRCA
TCGA-B6-A40B-01A-11R-A239-07	4.824	3.334	25.06	BRCA
TCGA-BH-A0E2-01A-11R-A056-07	7.523	6.35	60.78	BRCA
TCGA-E2-A150-01A-11R-A12D-07	5.977	3.092	36.38	BRCA
TCGA-AO-A125-01A-11R-A10J-07	7.383	2.875	29.39	BRCA
TCGA-A8-A0A6-01A-12R-A056-07	8.03	4.508	38.38	BRCA
TCGA-A7-A13H-01A-11R-A22K-07	7.332	3.555	25.61	BRCA
TCGA-A8-A07J-01A-11R-A00Z-07	7.99	3.791	29.02	BRCA
TCGA-A2-A0EM-01A-11R-A034-07	6.74	3.832	27.84	BRCA
TCGA-AO-A12D-01A-11R-A115-07	8.086	4.36	28.03	BRCA
TCGA-D8-A73X-01A-11R-A32P-07	8.08	3.756	31.48	BRCA
TCGA-A7-A0DC-01B-04R-A22O-07	10.69	14.86	16.75	BRCA
TCGA-A7-A425-01A-11R-A24H-07	4.816	3.219	31.38	BRCA
TCGA-AO-A0JA-01A-11R-A056-07	5.09	5.473	37.66	BRCA
TCGA-A8-A085-01A-11R-A00Z-07	15.44	3.66	52.1	BRCA
TCGA-C8-A12P-01A-11R-A115-07	8.08	4.645	102.2	BRCA
TCGA-A2-A0YF-01A-21R-A109-07	11.93	5.23	25.95	BRCA
TCGA-BH-A0W3-01A-11R-A109-07	13.38	4.445	37.5	BRCA
TCGA-OL-A66L-01A-12R-A31O-07	2.42	1.972	28.97	BRCA
TCGA-D8-A142-01A-11R-A115-07	6.39	4.62	44.62	BRCA
TCGA-AR-A2LO-01A-31R-A18M-07	12.04	4.695	26.75	BRCA
TCGA-A8-A0AD-01A-11R-A056-07	7.52	3.676	28.31	BRCA
TCGA-E2-A1AZ-01A-11R-A12P-07	17.05	7.17	47.56	BRCA
TCGA-A2-A25A-01A-12R-A16F-07	7.734	4.375	25.67	BRCA
TCGA-BH-A18M-11A-33R-A12D-07	6.5	3.309	30.05	BRCA
TCGA-E2-A1IH-01A-11R-A13Q-07	9.36	5.1	23.8	BRCA
TCGA-D8-A73W-01A-22R-A352-07	6.004	3.523	27.6	BRCA
TCGA-B6-A0WW-01A-11R-A109-07	7.41	5.492	31.67	BRCA
TCGA-AC-A2FE-01A-11R-A19W-07	7.15	3.785	26.4	BRCA
TCGA-BH-A0EB-01A-11R-A034-07	5.656	4.184	35.03	BRCA
TCGA-E2-A15F-01A-11R-A115-07	13.445	3.822	39	BRCA
TCGA-A7-A56D-01A-11R-A27Q-07	3.234	3.37	11.49	BRCA
TCGA-AN-A0AR-01A-11R-A00Z-07	4.13	4.816	51.2	BRCA
TCGA-AR-A1AT-01A-11R-A12P-07	6.64	4.617	24.83	BRCA
TCGA-AO-A0JI-01A-21R-A056-07	9.82	7.54	28.23	BRCA
TCGA-E9-A3Q9-01A-11R-A21T-07	5.105	2.984	26.56	BRCA
TCGA-E9-A5FL-01A-11R-A27Q-07	5.28	2.787	10.87	BRCA
TCGA-A2-A1G4-01A-11R-A13Q-07	11.54	4.99	36.88	BRCA
TCGA-E2-A106-01A-11R-A10J-07	7.41	4.363	35.16	BRCA
TCGA-A8-A06R-01A-11R-A00Z-07	4.22	2.893	39.2	BRCA
TCGA-E9-A3QA-01A-61R-A22K-07	7.316	4.18	30.95	BRCA
TCGA-GM-A2DA-01A-11R-A18M-07	4.92	3.092	18.89	BRCA
TCGA-A2-A0YG-01A-21R-A109-07	14.86	8.79	34.66	BRCA
TCGA-EW-A1IZ-01A-11R-A13Q-07	7.875	5.21	38.62	BRCA
TCGA-EW-A1PD-01A-11R-A144-07	13.45	9.1	53.38	BRCA
TCGA-AN-A0XN-01A-21R-A109-07	5.67	4.094	25.48	BRCA
TCGA-AR-A0TX-01A-11R-A084-07	6.582	4.656	36.66	BRCA
TCGA-E2-A1L8-01A-11R-A13Q-07	8.19	4.62	36.53	BRCA
TCGA-A2-A4RX-01A-11R-A266-07	11.65	3.955	30.55	BRCA
TCGA-LL-A5YN-01A-11R-A28M-07	3.453	4.137	24.42	BRCA
TCGA-E2-A2P6-01A-11R-A19W-07	7.863	2.965	26.45	BRCA
TCGA-C8-A26W-01A-11R-A16F-07	16.52	4.676	47.16	BRCA
TCGA-E9-A1N5-11A-41R-A14D-07	9.68	4.09	29.55	BRCA
TCGA-E9-A1N5-01A-11R-A14D-07	9.734	2.64	30.34	BRCA
TCGA-A8-A086-01A-11R-A00Z-07	6.91	5.035	31.58	BRCA
TCGA-S3-A6ZF-01A-32R-A32P-07	13.11	4.734	99.1	BRCA
TCGA-BH-A0B6-01A-11R-A19W-07	3.598	4.02	25.34	BRCA
TCGA-AC-A8OR-01A-21R-A41B-07	6.816	3.588	28.98	BRCA
TCGA-S3-AA15-01A-11R-A41B-07	8.086	3.043	26.14	BRCA
TCGA-AQ-A04H-01B-11R-A10J-07	11.266	3.566	41.34	BRCA
TCGA-PL-A8LX-01A-11R-A41B-07	6.086	3.105	52.88	BRCA
TCGA-BH-A0HY-01A-11R-A056-07	10.82	4.938	21.9	BRCA
TCGA-A2-A0YE-01A-11R-A109-07	9.516	3.805	53.7	BRCA
TCGA-BH-A0BC-11A-22R-A089-07	6.195	3.307	36.53	BRCA
TCGA-C8-A1HM-01A-12R-A137-07	16.52	5.25	91.06	BRCA
TCGA-A7-A4SD-01A-11R-A266-07	12.68	6.64	36.78	BRCA
TCGA-AN-A04D-01A-21R-A034-07	16.12	6.113	56.7	BRCA
TCGA-AO-A03R-01A-21R-A034-07	4.58	2.092	38.16	BRCA
TCGA-EW-A1PA-01A-11R-A144-07	9.484	5.027	50.75	BRCA
TCGA-AN-A0FK-01A-11R-A034-07	7.16	3.53	42.16	BRCA
TCGA-E2-A154-01A-11R-A115-07	14.03	6.215	28.69	BRCA
TCGA-AR-A2LK-01A-11R-A180-07	17.11	6.273	49.75	BRCA
TCGA-BH-A0H5-01A-21R-A115-07	7.33	3.998	34.06	BRCA
TCGA-A8-A07L-01A-11R-A00Z-07	20.19	3.588	41.34	BRCA
TCGA-EW-A1J6-01A-11R-A13Q-07	9.74	4.277	21.31	BRCA
TCGA-B6-A0X7-01A-11R-A10J-07	7.383	4.645	30.02	BRCA
TCGA-BH-A0DH-11A-31R-A089-07	2.736	3.156	37.78	BRCA
TCGA-E2-A14P-01A-31R-A12D-07	12.27	6.01	48.8	BRCA
TCGA-AC-A3YJ-01A-11R-A22U-07	4.164	2.955	51.4	BRCA
TCGA-D8-A27M-01A-11R-A16F-07	11.48	4.676	30.56	BRCA
TCGA-AR-A5QP-01A-11R-A28M-07	10.26	3.861	32.88	BRCA
TCGA-AO-A12F-01A-11R-A115-07	9	3.484	50.16	BRCA
TCGA-EW-A1OV-01A-11R-A144-07	7.227	4.082	29.88	BRCA
TCGA-BH-A0H6-01A-21R-A056-07	6.51	3.738	27.73	BRCA
TCGA-D8-A1XJ-01A-11R-A14M-07	13.75	1.287	40.62	BRCA
TCGA-A8-A09A-01A-11R-A00Z-07	6.812	3.783	42.44	BRCA
TCGA-A2-A1FX-01A-11R-A13Q-07	10.98	5.004	35.9	BRCA
TCGA-A2-A0YL-01A-21R-A109-07	8.945	4.516	31.47	BRCA
TCGA-C8-A1HE-01A-11R-A13Q-07	10.38	3.875	33.94	BRCA
TCGA-A2-A04T-01A-21R-A034-07	9.68	3.662	95.2	BRCA
TCGA-EW-A1PE-01A-11R-A144-07	7.863	3.75	30.7	BRCA
TCGA-E2-A1IL-01A-11R-A14D-07	7.793	4.133	30.2	BRCA
TCGA-PE-A5DD-01A-12R-A27Q-07	8.02	4.09	23.03	BRCA
TCGA-BH-A203-11A-42R-A169-07	7.164	3.98	32.25	BRCA
TCGA-C8-A1HO-01A-11R-A13Q-07	11.086	5.934	83.1	BRCA
TCGA-D8-A1JL-01A-11R-A13Q-07	15.516	3.756	31.31	BRCA
TCGA-BH-A18M-01A-11R-A12D-07	7.74	3.795	28.75	BRCA
TCGA-AO-A0JF-01A-11R-A056-07	5.594	3.68	27.72	BRCA
TCGA-A7-A0DB-01A-11R-A00Z-07	5.016	4.215	24.33	BRCA
TCGA-A7-A0DB-01A-11R-A277-07	11.44	5.23	20.88	BRCA
TCGA-E2-A15O-01A-11R-A115-07	7.2	7.18	35.16	BRCA
TCGA-GM-A5PX-01A-12R-A28M-07	4.94	2.938	44.03	BRCA
TCGA-E9-A1ND-01A-11R-A144-07	7.03	3.754	42.88	BRCA
TCGA-E2-A152-01A-11R-A12D-07	5.45	4.145	30.94	BRCA
TCGA-A7-A13D-01A-13R-A277-07	17.88	7.28	28.92	BRCA
TCGA-A7-A13D-01B-04R-A277-07	19.05	12.3	19.75	BRCA
TCGA-B6-A401-01A-11R-A239-07	5.953	3.768	37.2	BRCA
TCGA-D8-A1X8-01A-11R-A14M-07	9.055	4.234	38.3	BRCA
TCGA-AC-A23C-01A-12R-A169-07	9.16	5.42	39.97	BRCA
TCGA-BH-A18H-01A-11R-A12D-07	7.9	3.035	27.84	BRCA
TCGA-5L-AAT0-01A-12R-A41B-07	5.81	3.232	37.84	BRCA
TCGA-BH-A202-01A-11R-A14M-07	13.2	5.938	32.7	BRCA
TCGA-D8-A1XW-01A-11R-A14M-07	8.82	4.805	58.56	BRCA
TCGA-EW-A2FR-01A-11R-A21T-07	5.81	2.71	37.97	BRCA
TCGA-A8-A07C-01A-11R-A034-07	53.72	5.5	38.3	BRCA
TCGA-EW-A1PB-01A-11R-A144-07	9.05	5.062	64.2	BRCA
TCGA-AC-A2FM-01A-11R-A19W-07	11.45	5.754	34.5	BRCA
TCGA-AC-A2FM-11B-32R-A19W-07	2.84	2.547	32.1	BRCA
TCGA-E2-A105-01A-11R-A10J-07	9.09	6.645	32.22	BRCA
TCGA-AR-A1AX-01A-11R-A12P-07	7.844	5.133	26.86	BRCA
TCGA-EW-A1OW-01A-21R-A144-07	13.24	5.203	47.72	BRCA
TCGA-AC-A2FO-01A-11R-A180-07	6.93	4.203	37.44	BRCA
TCGA-BH-A0HQ-01A-11R-A034-07	5.26	3.955	31.56	BRCA
TCGA-A2-A04R-01A-41R-A109-07	15.47	5.926	46.97	BRCA
TCGA-BH-A1FJ-11B-42R-A13Q-07	8.77	4.062	26.69	BRCA
TCGA-AR-A1AM-01A-41R-A22K-07	6.63	4.3	32.6	BRCA
TCGA-E2-A1LG-01A-21R-A14M-07	17.56	6.95	29.33	BRCA
TCGA-E2-A14W-01A-11R-A12D-07	7.367	5.9	40.1	BRCA
TCGA-EW-A2FV-01A-11R-A17B-07	8.19	4.297	40.72	BRCA
TCGA-E2-A576-01A-11R-A31O-07	3.05	3.205	25.73	BRCA
TCGA-A2-A0CM-01A-31R-A034-07	15.625	3.414	59.72	BRCA
TCGA-AC-A3OD-01B-06R-A22O-07	16.77	8.26	22.16	BRCA
TCGA-D8-A1X5-01A-11R-A14D-07	10.92	5.145	26.53	BRCA
TCGA-AR-A1AR-01A-31R-A137-07	20.77	4.188	23.69	BRCA
TCGA-E9-A1ND-11A-43R-A144-07	3.793	2.457	30.52	BRCA
TCGA-C8-A3M8-01A-11R-A213-07	11.11	4.94	32.7	BRCA
TCGA-AO-A1KO-01A-31R-A13Q-07	8.4	4.297	21.33	BRCA
TCGA-AN-A0FN-01A-11R-A034-07	5.137	3.209	32.7	BRCA
TCGA-B6-A0RH-01A-21R-A115-07	4.47	5.75	27.42	BRCA
TCGA-AO-A03P-01A-11R-A00Z-07	7.535	7.62	42.53	BRCA
TCGA-BH-A1FU-01A-11R-A14D-07	7.29	5.176	26.25	BRCA
TCGA-BH-A1FU-11A-23R-A14D-07	8.586	4.055	32	BRCA
TCGA-A1-A0SE-01A-11R-A084-07	9.66	4.64	31.3	BRCA
TCGA-BH-A0C1-01B-11R-A12D-07	8.81	5.89	24.73	BRCA
TCGA-OL-A5D6-01A-21R-A27Q-07	3.578	3.12	18.05	BRCA
TCGA-D8-A27P-01A-11R-A16F-07	6.03	4.098	30.75	BRCA
TCGA-AR-A0TR-01A-11R-A084-07	10.56	4.86	29.52	BRCA
TCGA-AC-A2QI-01A-12R-A19W-07	6.168	3.908	34.28	BRCA
TCGA-BH-A0AW-01A-11R-A056-07	4.227	5.316	36.38	BRCA
TCGA-AQ-A1H2-01A-11R-A13Q-07	5.562	7.848	46.5	BRCA
TCGA-BH-A0EE-01A-11R-A034-07	9.4	2.867	68.75	BRCA
TCGA-A7-A6VY-01A-12R-A33J-07	10.6	4.973	108	BRCA
TCGA-E9-A1RF-11A-32R-A157-07	5.41	3.375	29.16	BRCA
TCGA-AO-A129-01A-21R-A10J-07	8.07	4.3	50.12	BRCA
TCGA-E9-A1R0-01A-22R-A16F-07	6.54	4.04	39.5	BRCA
TCGA-EW-A1P1-01A-31R-A14D-07	6.52	3.605	30.77	BRCA
TCGA-AR-A0TZ-01A-12R-A084-07	8.14	6.523	29.75	BRCA
TCGA-E2-A158-01A-11R-A12D-07	12.945	6.938	34.8	BRCA
TCGA-GM-A2DL-01A-11R-A18M-07	4.71	4.074	26.81	BRCA
TCGA-E2-A109-01A-11R-A10J-07	9.92	10.54	53.47	BRCA
TCGA-C8-A27B-01A-11R-A169-07	20.8	5.78	145.9	BRCA
TCGA-E2-A2P5-01A-11R-A19W-07	6.824	2.645	33.12	BRCA
TCGA-A7-A0DB-01C-02R-A277-07	15.17	10.42	9.04	BRCA
TCGA-A7-A0DC-11A-41R-A089-07	5.844	3.9	31.89	BRCA
TCGA-D8-A140-01A-11R-A115-07	9.01	4.152	32.78	BRCA
TCGA-A7-A13D-01A-13R-A12P-07	10.484	6.26	35.28	BRCA
TCGA-AR-A5QQ-01A-11R-A28M-07	7.223	3.014	29.47	BRCA
TCGA-OL-A5DA-01A-11R-A27Q-07	6.02	4.32	32.16	BRCA
TCGA-E9-A1R6-01A-11R-A14D-07	8.87	1.635	45.3	BRCA
TCGA-BH-A18J-11A-31R-A12D-07	6.13	3.805	31.3	BRCA
TCGA-LQ-A4E4-01A-11R-A266-07	10.54	4.55	29.9	BRCA
TCGA-C8-A27A-01A-11R-A169-07	22.7	7.89	44.4	BRCA
TCGA-E9-A1NE-01A-21R-A14M-07	10.77	5.594	40.6	BRCA
TCGA-A2-A25D-01A-12R-A16F-07	8.66	3.605	32.22	BRCA
TCGA-AR-A24X-01A-11R-A169-07	10.984	5.312	34.75	BRCA
TCGA-BH-A201-01A-11R-A14M-07	8.39	4.395	38.2	BRCA
TCGA-D8-A145-01A-11R-A115-07	7.95	6.176	32.62	BRCA
TCGA-E9-A1N8-01A-11R-A144-07	13.734	7.812	59.84	BRCA
TCGA-C8-A26V-01A-11R-A16F-07	9.414	4.805	34.66	BRCA
TCGA-B6-A1KF-01A-11R-A13Q-07	13.06	5.688	40.94	BRCA
TCGA-BH-A1FJ-01A-11R-A13Q-07	12.26	3.74	44.38	BRCA
TCGA-BH-A18R-11A-42R-A12D-07	7.11	3.998	31.62	BRCA
TCGA-BH-A0BP-01A-11R-A115-07	6.02	3.61	43.5	BRCA
TCGA-BH-A0DK-11A-13R-A089-07	7.188	3.955	31.05	BRCA
TCGA-AN-A03Y-01A-21R-A00Z-07	12.06	4.945	36.62	BRCA
TCGA-EW-A1P6-01A-11R-A144-07	8.64	4.934	27.64	BRCA
TCGA-AC-A5EH-01A-11R-A28M-07	5.15	8.016	37.2	BRCA
TCGA-A1-A0SD-01A-11R-A115-07	7.426	6.527	32.28	BRCA
TCGA-A2-A0SU-01A-11R-A084-07	5.598	7.004	39.75	BRCA
TCGA-E9-A1NI-01A-11R-A14D-07	7.51	5.418	41.6	BRCA
TCGA-B6-A0RQ-01A-11R-A115-07	5.66	4.016	33.72	BRCA
TCGA-E9-A1RF-01A-11R-A157-07	5.426	6.47	45.44	BRCA
TCGA-A2-A0CX-01A-21R-A00Z-07	8.61	5.582	36.44	BRCA
TCGA-E2-A158-11A-22R-A12D-07	5.055	3.26	31.78	BRCA
TCGA-A2-A25F-01A-11R-A169-07	11.04	3.555	39.06	BRCA
TCGA-AC-A23G-01A-11R-A213-07	4.633	2.809	20.42	BRCA
TCGA-E2-A15D-01A-11R-A115-07	7.977	3.98	38.75	BRCA
TCGA-OL-A5D7-01A-11R-A27Q-07	9.3	4.348	42.4	BRCA
TCGA-W5-AA2X-01A-11R-A41I-07	9.67	6.29	45.28	CHOL
TCGA-W5-AA2X-11A-11R-A41I-07	1.477	1.304	10.17	CHOL
TCGA-W5-AA33-01A-11R-A41I-07	4.12	3.998	24.6	CHOL
TCGA-ZH-A8Y2-01A-11R-A41I-07	6.402	5.81	38.9	CHOL
TCGA-ZH-A8Y6-01A-11R-A41I-07	6.324	4.19	53	CHOL
TCGA-W5-AA2Z-01A-11R-A41I-07	5.45	8.02	26.02	CHOL
TCGA-W5-AA2Q-11A-11R-A41I-07	1.656	1.109	10.16	CHOL
TCGA-W5-AA2Q-01A-11R-A41I-07	5.715	4.777	29.05	CHOL
TCGA-4G-AAZT-01A-11R-A41I-07	3.217	4.766	17.77	CHOL
TCGA-W5-AA30-11A-11R-A41I-07	1.268	1.008	8.76	CHOL
TCGA-W5-AA30-01A-31R-A41I-07	9.42	5.16	32.2	CHOL
TCGA-3X-AAV9-01A-72R-A41I-07	4.87	4.727	35.8	CHOL
TCGA-W6-AA0S-01A-11R-A41I-07	5.2	2.938	24.31	CHOL
TCGA-4G-AAZO-01A-12R-A41I-07	6.188	7.953	29.69	CHOL
TCGA-ZU-A8S4-11A-11R-A41I-07	1.107	0.8037	8.11	CHOL
TCGA-ZU-A8S4-01A-11R-A41I-07	6.055	5.08	29.23	CHOL
TCGA-W5-AA39-01A-11R-A41I-07	4.72	2.535	23.75	CHOL
TCGA-WD-A7RX-01A-12R-A41I-07	5.01	3.164	26.23	CHOL
TCGA-W5-AA2O-01A-11R-A41I-07	7.367	5.758	36.47	CHOL
TCGA-W5-AA2W-01A-11R-A41I-07	9.37	7.047	26.19	CHOL
TCGA-W5-AA2R-11A-11R-A41I-07	1.372	1.005	8.79	CHOL
TCGA-W5-AA2G-01A-11R-A41I-07	6.918	3.111	31.97	CHOL
TCGA-W5-AA31-11A-11R-A41I-07	1.403	0.982	9.234	CHOL
TCGA-W5-AA31-01A-11R-A41I-07	4.492	5.766	23.45	CHOL
TCGA-3X-AAVB-01A-31R-A41I-07	4.395	2.484	35	CHOL
TCGA-W5-AA2I-01A-32R-A41I-07	4.414	3.838	15.12	CHOL
TCGA-W5-AA2I-11A-11R-A41I-07	1.001	0.8936	8.305	CHOL
TCGA-W5-AA38-01A-11R-A41I-07	4.8	5.89	26.92	CHOL
TCGA-ZH-A8Y8-01A-51R-A41I-07	3.691	7.664	29.94	CHOL
TCGA-YR-A95A-01A-12R-A41I-07	4.145	4.805	22.06	CHOL
TCGA-W5-AA2T-01A-12R-A41I-07	4.09	5.01	29.86	CHOL
TCGA-ZH-A8Y4-01A-11R-A41I-07	6.992	4.363	30.73	CHOL
TCGA-ZH-A8Y5-01A-11R-A41I-07	5.36	5.453	28.38	CHOL
TCGA-W5-AA2U-01A-11R-A41I-07	7.98	4.88	24.55	CHOL
TCGA-W5-AA2U-11A-11R-A41I-07	1.176	1.023	9.945	CHOL
TCGA-W5-AA34-11A-11R-A41I-07	1.617	1.114	10.23	CHOL
TCGA-W5-AA34-01A-11R-A41I-07	4.05	7.176	33.12	CHOL
TCGA-ZH-A8Y1-01A-11R-A41I-07	5.65	4.883	31.23	CHOL
TCGA-3X-AAVE-01A-11R-A41I-07	8.86	2.99	32.9	CHOL
TCGA-W5-AA36-01A-11R-A41I-07	1.981	5.094	22.2	CHOL
TCGA-W5-AA2H-01A-31R-A41I-07	5.67	2.285	20.36	CHOL
TCGA-3X-AAVC-01A-21R-A41I-07	10.234	3.2	23.61	CHOL
TCGA-3X-AAVA-01A-11R-A41I-07	6.977	6.555	22.31	CHOL
TCGA-ZD-A8I3-01A-11R-A41I-07	4.625	6.387	23.06	CHOL
TCGA-A6-5664-01A-21R-1839-07	7.652	4.42	22.05	COAD
TCGA-D5-6530-01A-11R-1723-07	9.23	4.484	29.3	COAD
TCGA-AA-3556-01A-01R-0821-07	7.957	7.617	29.84	COAD
TCGA-AA-3660-11A-01R-1723-07	4.117	3.531	18.52	COAD
TCGA-AA-3818-01A-01R-0905-07	5.4	5.324	37.7	COAD
TCGA-AA-3660-01A-01R-1723-07	12.69	3.475	28.02	COAD
TCGA-DM-A28G-01A-11R-A16W-07	6.336	4.605	35.66	COAD
TCGA-AA-3976-01A-01R-1022-07	9.55	8.18	23.42	COAD
TCGA-G4-6307-01A-11R-1723-07	6.29	4.383	25.36	COAD
TCGA-AA-3522-11A-01R-A32Z-07	5.617	4.137	24.56	COAD
TCGA-AA-3522-01A-01R-0821-07	5.375	4.418	29.34	COAD
TCGA-AA-3530-01A-01R-1022-07	10.234	7.79	30.62	COAD
TCGA-AA-3511-01A-21R-1839-07	9.22	4.965	27.47	COAD
TCGA-AA-3511-11A-01R-1839-07	7.363	4.04	28.47	COAD
TCGA-AA-3842-01A-01R-1022-07	8.625	6.99	30.31	COAD
TCGA-AA-3561-01A-01R-0821-07	6.54	2.209	8.664	COAD
TCGA-D5-5538-01A-01R-1653-07	8.85	6.18	43.88	COAD
TCGA-CA-5255-01A-11R-1839-07	4.867	5.29	29.14	COAD
TCGA-AA-3858-01A-01R-0905-07	7.215	7.113	14.61	COAD
TCGA-A6-2676-01A-01R-0826-07	5.75	3.781	21.6	COAD
TCGA-AA-A02K-01A-03R-A32Y-07	7.72	2.873	29.77	COAD
TCGA-NH-A5IV-01A-42R-A37K-07	10.695	4.996	42.4	COAD
TCGA-A6-2680-11A-01R-A32Z-07	3.066	3.254	17.81	COAD
TCGA-A6-2680-01A-01R-1410-07	6	5.33	19.62	COAD
TCGA-A6-6781-01A-22R-A278-07	10.23	4.355	26.19	COAD
TCGA-A6-6781-01A-22R-1928-07	5.15	3.12	35.47	COAD
TCGA-A6-6781-01B-06R-A277-07	5.973	7.918	14.83	COAD
TCGA-T9-A92H-01A-11R-A37K-07	6.727	4.953	39.22	COAD
TCGA-AY-A8YK-01A-11R-A41B-07	9.016	6.23	47.16	COAD
TCGA-CM-5341-01A-01R-1410-07	3.742	3.15	14.68	COAD
TCGA-F4-6807-01A-11R-1839-07	9.836	8.3	31.97	COAD
TCGA-AZ-4616-01A-21R-1839-07	6.004	5.703	30.8	COAD
TCGA-DM-A28K-01A-21R-A32Y-07	6.664	3.219	31.78	COAD
TCGA-AY-A71X-01A-12R-A37K-07	6.38	4.05	39.88	COAD
TCGA-AD-6964-01A-11R-1928-07	6.85	4.41	38.12	COAD
TCGA-A6-6652-01A-11R-1774-07	9.23	9.45	16.61	COAD
TCGA-F4-6703-01A-11R-1839-07	6.145	3.732	26.02	COAD
TCGA-AD-6965-01A-11R-1928-07	15.28	2.867	93.75	COAD
TCGA-AZ-4315-01A-01R-1410-07	4.81	2.639	15.83	COAD
TCGA-AA-3712-01A-21R-1723-07	10.625	10.49	41.5	COAD
TCGA-AA-3712-11A-01R-1723-07	5.8	3.44	19.02	COAD
TCGA-AA-3510-01A-01R-1410-07	6.773	3.336	14.516	COAD
TCGA-AA-A00D-01A-01R-A002-07	8.01	2.041	52.84	COAD
TCGA-AA-3971-01A-01R-1022-07	9.195	6.195	20.36	COAD
TCGA-AA-A03F-01A-11R-A16W-07	2.246	1.867	11.805	COAD
TCGA-AA-A02O-01A-21R-A16W-07	3.475	3.309	26.36	COAD
TCGA-AD-A5EJ-01A-11R-A28H-07	8.64	4.645	39.84	COAD
TCGA-G4-6627-01A-11R-1774-07	5.42	5.734	34.75	COAD
TCGA-AA-3861-01A-01R-1022-07	6.14	3.55	51.44	COAD
TCGA-AZ-6603-01A-11R-1839-07	11.1	7.855	51.25	COAD
TCGA-AZ-6603-11A-02R-1839-07	4.863	3.201	28.3	COAD
TCGA-CA-6716-01A-11R-1839-07	5.02	5.137	46.78	COAD
TCGA-CM-6676-01A-11R-1839-07	7.21	3.674	32.78	COAD
TCGA-AA-A029-01A-01R-A00A-07	4.688	4.992	20.62	COAD
TCGA-AA-A01C-01A-01R-A00A-07	6.836	6.7	24.75	COAD
TCGA-CM-6680-01A-11R-1839-07	7.047	4.836	38.2	COAD
TCGA-CK-4950-01A-01R-1723-07	6.754	5.04	36.1	COAD
TCGA-D5-6529-01A-11R-1774-07	5.504	6.473	29.47	COAD
TCGA-A6-2678-11A-01R-A32Z-07	4.57	4.18	22.78	COAD
TCGA-A6-2678-01A-01R-0821-07	9.27	5.633	28.38	COAD
TCGA-AZ-6599-11A-01R-1774-07	4.96	3.898	23.98	COAD
TCGA-AZ-6599-01A-11R-1774-07	5.805	3.527	39.75	COAD
TCGA-F4-6809-01A-11R-1839-07	5.617	2.594	29.47	COAD
TCGA-5M-AAT6-01A-11R-A41B-07	6.574	4.24	27.3	COAD
TCGA-3L-AA1B-01A-11R-A37K-07	7.23	6.367	49.75	COAD
TCGA-AA-A01D-01A-01R-A00A-07	5.723	4.383	23.66	COAD
TCGA-A6-6653-01A-11R-1774-07	7.98	5.11	28.42	COAD
TCGA-AA-3560-01A-01R-0821-07	5.6	2.957	24.84	COAD
TCGA-CM-5344-01A-21R-1723-07	7.016	3.3	33.44	COAD
TCGA-DM-A28A-01A-21R-A32Y-07	10.6	2.81	26.08	COAD
TCGA-DM-A0XF-01A-11R-A155-07	9.07	2.586	30.17	COAD
TCGA-AA-3526-01A-02R-A32Z-07	7.312	3.576	16.25	COAD
TCGA-AA-3819-01A-01R-0905-07	12.31	2.844	15.54	COAD
TCGA-A6-6648-01A-11R-1774-07	19.64	4.08	31.17	COAD
TCGA-CA-5256-01A-01R-1410-07	5.805	5.54	17.3	COAD
TCGA-QG-A5YX-01A-11R-A28H-07	8.83	5.63	44.9	COAD
TCGA-AA-3860-01A-02R-0905-07	7.79	4.254	12.57	COAD
TCGA-QG-A5Z1-01A-11R-A28H-07	9.84	5.246	28.19	COAD
TCGA-AA-3675-01A-02R-0905-07	6.05	5.574	20.03	COAD
TCGA-AA-3544-01A-01R-1873-07	4.082	4.48	10.984	COAD
TCGA-F4-6570-01A-11R-1774-07	7.094	5.523	32.3	COAD
TCGA-G4-6588-01A-11R-1774-07	11.45	5.633	41.34	COAD
TCGA-AA-3543-01A-01R-0826-07	5.547	3.807	16.97	COAD
TCGA-D5-6920-01A-11R-1928-07	9.04	5.367	21.97	COAD
TCGA-AA-3866-01A-01R-1022-07	13.82	7.824	24.05	COAD
TCGA-AA-3833-01A-01R-0905-07	3.826	3.74	15.164	COAD
TCGA-A6-6654-01A-21R-1839-07	6.684	13.82	32.16	COAD
TCGA-AA-3850-01A-01R-1022-07	5.92	3.406	16.69	COAD
TCGA-AD-6889-01A-11R-1928-07	6.402	4.008	36.06	COAD
TCGA-AA-3975-01A-01R-1022-07	5.668	3.143	21.08	COAD
TCGA-AA-3529-01A-02R-0821-07	5.4	5.984	17.55	COAD
TCGA-AA-3972-01A-01R-1022-07	7.637	4.633	18.77	COAD
TCGA-A6-6782-01A-11R-1839-07	7.098	8.43	31.95	COAD
TCGA-AA-A022-01A-21R-A16W-07	3.932	3.031	25.05	COAD
TCGA-CK-4952-01A-01R-1723-07	12.85	5.652	41.53	COAD
TCGA-CM-5860-01A-01R-1653-07	7.32	3.633	28.9	COAD
TCGA-AZ-4684-01A-01R-1410-07	5.09	3.186	20.25	COAD
TCGA-AA-3524-01A-02R-0821-07	6.344	3.846	14.305	COAD
TCGA-D5-6534-01A-21R-1928-07	4.695	2.602	30.69	COAD
TCGA-G4-6310-01A-11R-1723-07	5.938	8.14	35.22	COAD
TCGA-AA-3867-01A-01R-1022-07	6.92	2.902	18.23	COAD
TCGA-A6-6649-01A-11R-1774-07	8.414	5.367	31.1	COAD
TCGA-DM-A1D8-01A-11R-A155-07	6.53	6.2	30.25	COAD
TCGA-A6-6138-01A-11R-1774-07	7.953	5.594	25.84	COAD
TCGA-CM-6170-01A-11R-1653-07	9.875	2.84	28.72	COAD
TCGA-AA-A01X-01A-21R-A083-07	4.758	4.72	24.2	COAD
TCGA-A6-2681-01A-01R-1410-07	3.96	3.803	37.16	COAD
TCGA-AA-3693-01A-01R-0905-07	10.695	2.658	19.06	COAD
TCGA-AD-6890-01A-11R-1928-07	6.957	4.902	48.84	COAD
TCGA-AA-3984-01A-02R-1022-07	11	6.848	29.17	COAD
TCGA-CM-5349-01A-21R-1723-07	7.734	2.74	25.95	COAD
TCGA-AA-3532-01A-01R-0821-07	8.55	5.707	16.64	COAD
TCGA-AA-3848-01A-01R-0905-07	3.998	2.555	14.52	COAD
TCGA-G4-6314-01A-11R-1723-07	9.37	7.277	28.08	COAD
TCGA-AA-A00U-01A-01R-A002-07	8.664	4.54	22.75	COAD
TCGA-AA-3549-01A-02R-0821-07	5.73	6.44	28.25	COAD
TCGA-CM-6162-01A-11R-1653-07	8.4	3.73	28.08	COAD
TCGA-A6-6140-01A-11R-1774-07	10.74	2.752	39.3	COAD
TCGA-AA-3821-01A-01R-1022-07	7.02	4.68	29.98	COAD
TCGA-CM-6169-01A-11R-1653-07	8.29	3.02	49.3	COAD
TCGA-DM-A28H-01A-11R-A16W-07	13.16	8.57	61.38	COAD
TCGA-CM-6164-01A-11R-1653-07	11.06	4.004	48.84	COAD
TCGA-AA-A00Q-01A-01R-A002-07	7.484	2.834	27.45	COAD
TCGA-CA-6718-01A-11R-1839-07	14.086	5.52	38.62	COAD
TCGA-AD-6901-01A-11R-1928-07	6.773	5.71	45.16	COAD
TCGA-G4-6306-01A-11R-1774-07	5.465	3.957	35.1	COAD
TCGA-G4-6311-01A-11R-1723-07	10.1	9.734	34.4	COAD
TCGA-CM-6674-01A-11R-1839-07	6.766	3.965	31.38	COAD
TCGA-AA-3872-01A-01R-1022-07	5.566	5.465	28.56	COAD
TCGA-AA-3655-01A-02R-1723-07	9.15	4.434	43.28	COAD
TCGA-AA-3655-11A-01R-1723-07	3.557	3.406	19.3	COAD
TCGA-A6-5665-01A-01R-1653-07	8.19	5.21	28.53	COAD
TCGA-A6-5665-01B-03R-2302-07	9.88	9.766	22.34	COAD
TCGA-A6-5665-11A-01R-1653-07	3.973	3.53	19.92	COAD
TCGA-AA-A01S-01A-21R-A083-07	5.414	3.445	15.81	COAD
TCGA-CM-4751-01A-02R-1839-07	7.434	3.883	28.14	COAD
TCGA-AA-A03J-01A-21R-A16W-07	3.674	1.996	14.79	COAD
TCGA-CM-5862-01A-01R-1653-07	6.57	6.113	27.58	COAD
TCGA-QL-A97D-01A-12R-A41B-07	12.05	3.602	33.97	COAD
TCGA-AA-3812-01A-01R-0905-07	1.584	1.74	9.18	COAD
TCGA-AD-6899-01A-11R-1928-07	9.26	6.203	51.53	COAD
TCGA-AZ-4323-01A-21R-1839-07	14.27	8.35	70.75	COAD
TCGA-G4-6317-02A-11R-2066-07	9.3	10.02	30.28	COAD
TCGA-G4-6317-01A-11R-1723-07	8.93	2.55	47.44	COAD
TCGA-QG-A5YW-01A-11R-A28H-07	6.246	4.508	26.33	COAD
TCGA-A6-6137-01A-11R-1774-07	9.37	7.074	40.78	COAD
TCGA-G4-6304-01A-11R-1928-07	6.97	3.79	44.8	COAD
TCGA-A6-3810-01A-01R-1022-07	6.547	7.758	24.12	COAD
TCGA-A6-3810-01B-04R-A277-07	23.67	14.48	19.17	COAD
TCGA-A6-3810-01A-01R-A278-07	13.25	9.63	23.44	COAD
TCGA-CM-4752-01A-01R-1410-07	5.305	5.195	35.5	COAD
TCGA-AA-3815-01A-01R-1022-07	7.273	4.094	14.76	COAD
TCGA-DM-A1D7-01A-11R-A155-07	7.426	2.67	32.12	COAD
TCGA-A6-3807-01A-01R-1022-07	7.43	4.684	26.06	COAD
TCGA-AA-3837-01A-01R-0905-07	5.598	4.105	32.7	COAD
TCGA-D5-6537-01A-11R-1723-07	9.81	4.402	34.62	COAD
TCGA-AA-3854-01A-01R-0905-07	5.902	3.488	16.86	COAD
TCGA-D5-6926-01A-11R-1928-07	10.64	6.363	46.12	COAD
TCGA-CA-6717-01A-11R-1839-07	5.918	4.867	36.16	COAD
TCGA-CK-4947-01B-11R-1653-07	9.164	5.695	31.34	COAD
TCGA-AA-3966-01A-01R-1113-07	4.508	3.533	22.44	COAD
TCGA-G4-6626-01A-11R-1774-07	17.56	8.984	30.78	COAD
TCGA-CM-5868-01A-01R-1653-07	10.58	3.4	39.78	COAD
TCGA-AA-3986-01A-02R-1022-07	6.816	5.824	14.984	COAD
TCGA-AA-3973-01A-01R-1022-07	8.65	7.523	33.6	COAD
TCGA-AA-3673-01A-01R-0905-07	8.086	7.434	24.45	COAD
TCGA-CM-6675-01A-11R-1839-07	17.9	4.39	92.06	COAD
TCGA-AA-3538-01A-01R-0821-07	8.09	2.852	28	COAD
TCGA-AZ-4614-01A-01R-1410-07	10.35	6.2	27.22	COAD
TCGA-AA-3994-01A-01R-1113-07	3.16	3.355	14.914	COAD
TCGA-D5-6923-01A-11R-A32Z-07	11.945	2.72	48.47	COAD
TCGA-AA-3555-01A-01R-0821-07	9.164	4.477	39.53	COAD
TCGA-AA-3949-01A-01R-1022-07	5.715	3.799	14.38	COAD
TCGA-A6-2672-01B-03R-2302-07	11.27	9.33	16.45	COAD
TCGA-A6-2672-01A-01R-0826-07	6.57	3.742	17.27	COAD
TCGA-G4-6299-01A-11R-1774-07	6.707	4.29	46.88	COAD
TCGA-AA-A00J-01A-02R-A002-07	9.945	3.627	38.53	COAD
TCGA-D5-6932-01A-11R-1928-07	5.973	3.861	24.2	COAD
TCGA-SS-A7HO-01A-21R-A37K-07	12.37	2.863	20.05	COAD
TCGA-AA-A01R-01A-21R-A083-07	4.88	3.096	16.17	COAD
TCGA-AA-3527-01A-01R-0821-07	1.447	1.552	9.086	COAD
TCGA-AA-3527-11A-01R-A32Z-07	4.324	3.934	22.77	COAD
TCGA-CM-4750-01A-01R-1410-07	4.613	3.654	28.4	COAD
TCGA-AA-3692-01A-01R-0905-07	6.26	5.617	14.93	COAD
TCGA-G4-6625-01A-21R-1774-07	9.18	3.26	31.61	COAD
TCGA-AA-3521-01A-01R-0821-07	8.56	4.332	17.53	COAD
TCGA-AA-3542-01A-02R-1873-07	1.404	1.201	7.816	COAD
TCGA-A6-4107-01A-02R-1410-07	4.22	4.22	23.73	COAD
TCGA-D5-6540-01A-11R-1723-07	8.49	3.994	24.84	COAD
TCGA-AA-3845-01A-01R-1022-07	7.58	6.668	20.25	COAD
TCGA-AA-3980-01A-02R-1022-07	9.445	5.62	21.61	COAD
TCGA-AA-3955-01A-02R-1022-07	8.92	4.09	22.31	COAD
TCGA-A6-A567-01A-31R-A28H-07	11.17	8.02	33.03	COAD
TCGA-A6-2686-11A-01R-A32Z-07	3.94	3.938	23.45	COAD
TCGA-A6-2686-01A-01R-A32Z-07	5.43	5.316	19.73	COAD
TCGA-CM-6171-01A-11R-1653-07	10.54	6.31	65.6	COAD
TCGA-CA-6715-01A-21R-1839-07	12.22	10.25	39.7	COAD
TCGA-AA-3679-01A-02R-0905-07	5.4	4.707	18.92	COAD
TCGA-AA-3856-01A-01R-0905-07	4.06	7.32	24.06	COAD
TCGA-AA-3496-01A-21R-1839-07	8.26	2.61	20.48	COAD
TCGA-AA-3496-11A-01R-1839-07	3.701	3.72	24.73	COAD
TCGA-AA-A004-01A-01R-A00A-07	1.116	1.629	8.234	COAD
TCGA-CK-5915-01A-11R-1653-07	12.12	8.445	45.44	COAD
TCGA-A6-A566-01A-11R-A28H-07	6.574	3.395	27.58	COAD
TCGA-CA-5254-01A-21R-1839-07	9.11	7.305	30.64	COAD
TCGA-AZ-6608-01A-11R-1839-07	9.766	3.299	35.8	COAD
TCGA-A6-5666-01A-01R-1653-07	10.99	2.678	37.2	COAD
TCGA-A6-3808-01A-01R-1022-07	5.727	3.924	22	COAD
TCGA-AU-6004-01A-11R-1723-07	9.48	5.035	19.73	COAD
TCGA-AA-3514-01A-02R-0821-07	2.037	2.895	8.2	COAD
TCGA-AA-3514-11A-01R-A32Z-07	5.645	3.781	21.73	COAD
TCGA-AA-3950-01A-02R-1022-07	5.797	4.863	20.73	COAD
TCGA-AA-3710-01A-01R-1022-07	7.105	4.457	12.984	COAD
TCGA-A6-5659-01A-01R-A278-07	15.3	11.71	64.6	COAD
TCGA-A6-5659-11A-01R-1653-07	4.08	3.99	25.25	COAD
TCGA-A6-5659-01B-04R-A277-07	8.62	19.11	31.92	COAD
TCGA-A6-5659-01A-01R-1653-07	10.52	10.375	81.44	COAD
TCGA-AA-3947-01A-01R-1022-07	7.957	4.402	17.36	COAD
TCGA-AZ-4615-01A-01R-1410-07	5.613	4.11	31.28	COAD
TCGA-AA-A00Z-01A-01R-A002-07	10.6	7.516	42.66	COAD
TCGA-A6-5660-01A-01R-1653-07	8.35	5.06	48.06	COAD
TCGA-D5-6536-01A-11R-1723-07	6.418	4.508	24.92	COAD
TCGA-D5-5539-01A-01R-1653-07	6.605	5.312	38.03	COAD
TCGA-D5-6930-01A-11R-1928-07	8.15	4.13	43.62	COAD
TCGA-DM-A28M-01A-12R-A16W-07	5.414	4.613	32.97	COAD
TCGA-AA-3516-11A-01R-A32Z-07	2.945	3.24	17.62	COAD
TCGA-AA-3516-01A-02R-0826-07	5.723	4.414	17.5	COAD
TCGA-F4-6704-11A-01R-1839-07	6.05	3.566	30.39	COAD
TCGA-F4-6704-01A-11R-1839-07	9.26	4.305	51.9	COAD
TCGA-AA-A02W-01A-01R-A00A-07	11.54	9.54	41	COAD
TCGA-AZ-6600-11A-01R-1774-07	5.45	3.322	25.92	COAD
TCGA-AZ-6600-01A-11R-1774-07	7.547	6.645	28.48	COAD
TCGA-AA-3970-01A-01R-1022-07	9.13	2.627	20.19	COAD
TCGA-F4-6856-01A-11R-1928-07	8.31	3.822	66.9	COAD
TCGA-A6-5661-01A-01R-1653-07	10.57	5.07	30	COAD
TCGA-A6-5661-01B-05R-2302-07	4.973	4.945	5.38	COAD
TCGA-AA-3663-01A-01R-1723-07	6.16	4.28	19.05	COAD
TCGA-AA-3663-11A-01R-1723-07	3.75	3.617	23.39	COAD
TCGA-A6-2684-01A-01R-A278-07	13.39	4.92	38.28	COAD
TCGA-A6-2684-11A-01R-A32Z-07	3.367	3.516	18.38	COAD
TCGA-A6-2684-01A-01R-1410-07	3.898	2.836	24.05	COAD
TCGA-A6-2684-01C-08R-A277-07	10.195	9.27	16.94	COAD
TCGA-CK-4951-01A-01R-1410-07	7.727	3.215	59.97	COAD
TCGA-AA-3492-01A-01R-1410-07	7.836	4.367	16.81	COAD
TCGA-AA-3562-01A-02R-0821-07	8.336	7.023	40.25	COAD
TCGA-CK-6751-01A-11R-1839-07	6.996	4.734	32.7	COAD
TCGA-AA-3684-01A-02R-0905-07	2.213	2.87	8.08	COAD
TCGA-DM-A1HB-01A-21R-A180-07	7.234	4.848	25.3	COAD
TCGA-G4-6294-01A-11R-1774-07	13.77	8.79	46.44	COAD
TCGA-AA-3846-01A-01R-1022-07	8.36	6.67	22.25	COAD
TCGA-F4-6855-01A-11R-1928-07	8.25	4.695	52.34	COAD
TCGA-A6-2674-01A-02R-A278-07	11.06	6.293	28.5	COAD
TCGA-A6-2674-01B-04R-A277-07	13.25	12.234	10.69	COAD
TCGA-A6-2674-01A-02R-0821-07	4.902	3.973	23.14	COAD
TCGA-AA-3662-01A-01R-1723-07	5.855	4.953	23.58	COAD
TCGA-AA-3662-11A-01R-1723-07	4.945	4.004	20.39	COAD
TCGA-AA-A01T-01A-21R-A16W-07	2.262	4.047	17.2	COAD
TCGA-QG-A5Z2-01A-11R-A28H-07	10.2	5.273	32.06	COAD
TCGA-AU-3779-01A-01R-1723-07	9.62	6.06	26.72	COAD
TCGA-CM-6166-01A-11R-1653-07	7.76	8.39	70.5	COAD
TCGA-CM-6168-01A-11R-1653-07	8.914	2.598	27.14	COAD
TCGA-AA-3667-01A-01R-0905-07	4.414	3.303	6.77	COAD
TCGA-AA-3664-01A-01R-0905-07	12.78	4.21	41.9	COAD
TCGA-AA-3666-01A-02R-0905-07	11.42	6.008	20.5	COAD
TCGA-AA-3930-01A-01R-1022-07	11.164	5.746	16.2	COAD
TCGA-AZ-4308-01A-01R-1410-07	1.777	1.312	10.38	COAD
TCGA-AA-3506-01A-01R-1410-07	4.26	3.574	19.33	COAD
TCGA-NH-A8F8-01A-72R-A41B-07	8.4	2.846	22.16	COAD
TCGA-AA-3855-01A-01R-1022-07	5.598	2.586	20.06	COAD
TCGA-AZ-6606-01A-11R-1839-07	10.12	3.01	38.97	COAD
TCGA-G4-6315-01A-11R-1723-07	10.87	3.43	28.12	COAD
TCGA-G4-6309-01A-21R-1839-07	9.64	4.94	31.44	COAD
TCGA-AA-3956-01A-02R-1022-07	5.93	6.68	29.11	COAD
TCGA-AY-6196-01A-11R-1723-07	5.156	3.465	55.47	COAD
TCGA-DM-A280-01A-12R-A16W-07	4.46	4.055	26.89	COAD
TCGA-QG-A5YV-01A-11R-A28H-07	8.9	7.02	33.94	COAD
TCGA-CK-5913-01A-11R-1653-07	10.22	4.86	24.39	COAD
TCGA-G4-6320-01A-11R-1723-07	5.637	3.434	43.16	COAD
TCGA-AA-3877-01A-01R-1022-07	8.37	3.768	17.22	COAD
TCGA-AA-A02J-01A-01R-A00A-07	9.195	7.36	35.4	COAD
TCGA-F4-6854-01A-11R-1928-07	10.42	2.33	43.75	COAD
TCGA-AA-A00O-01A-02R-A089-07	3.643	2.54	23.45	COAD
TCGA-DM-A28F-01A-11R-A32Y-07	6.812	7.406	48.56	COAD
TCGA-AA-3862-01A-01R-1022-07	7.633	4.402	25.92	COAD
TCGA-NH-A6GC-01A-12R-A41B-07	6.965	3.826	38.72	COAD
TCGA-AA-A010-01A-01R-A089-07	9.18	4.453	31.36	COAD
TCGA-A6-2675-11A-01R-1723-07	4.477	3.023	26.48	COAD
TCGA-A6-2675-01A-02R-1723-07	6.133	4.7	34.88	COAD
TCGA-AA-3519-01A-02R-0821-07	7.996	2.246	22.1	COAD
TCGA-D5-6922-01A-11R-1928-07	10.12	8.96	29.95	COAD
TCGA-G4-6323-01A-11R-1723-07	7.523	5.395	27.6	COAD
TCGA-AA-A01V-01A-23R-A083-07	4.17	3.123	16.69	COAD
TCGA-AA-A00K-01A-02R-A002-07	6.4	4.81	31.55	COAD
TCGA-A6-6651-01A-21R-1839-07	9.555	3.498	33.97	COAD
TCGA-AD-5900-01A-11R-1653-07	5.89	7.523	26.97	COAD
TCGA-A6-2679-01A-02R-1410-07	1.046	2.738	11.45	COAD
TCGA-A6-2679-11A-01R-A32Z-07	4.523	3.338	21.6	COAD
TCGA-AA-A00A-01A-01R-A002-07	6.8	3.947	26.4	COAD
TCGA-5M-AAT4-01A-11R-A41B-07	12.086	4.977	46	COAD
TCGA-AA-A00E-01A-01R-A002-07	8.6	4.33	26.72	COAD
TCGA-AA-A01F-01A-01R-A002-07	5.234	2.506	28.83	COAD
TCGA-AA-A01P-01A-21R-A083-07	7.16	3.486	29.47	COAD
TCGA-AD-6888-01A-11R-1928-07	6.5	3.262	53.8	COAD
TCGA-DM-A288-01A-11R-A16W-07	12.484	8.27	28.22	COAD
TCGA-AY-5543-01A-01R-1653-07	6.773	3.564	25.1	COAD
TCGA-AA-3495-01A-01R-1410-07	7.355	4.133	19.1	COAD
TCGA-AA-3851-01A-01R-1022-07	5.434	4.082	25.25	COAD
TCGA-DM-A1D0-01A-11R-A155-07	12.02	3.01	37.28	COAD
TCGA-AZ-4313-01A-01R-1410-07	3.521	2.422	15.02	COAD
TCGA-G4-6303-01A-11R-1774-07	12.59	4.79	43.47	COAD
TCGA-AA-3552-01A-01R-0821-07	7.027	4.742	22.53	COAD
TCGA-AM-5820-01A-01R-1653-07	10.086	6.3	23.6	COAD
TCGA-G4-6293-01A-11R-1723-07	6.1	5.926	25.27	COAD
TCGA-D5-6898-01A-11R-1928-07	10.586	3.521	30.36	COAD
TCGA-A6-5667-01A-21R-1723-07	11.85	3.129	54.25	COAD
TCGA-A6-5667-11A-01R-1723-07	5.133	3.377	24.45	COAD
TCGA-F4-6461-01A-11R-1774-07	5.445	4.355	39.84	COAD
TCGA-F4-6460-01A-11R-1774-07	8.3	8.79	26.25	COAD
TCGA-G4-6628-01A-11R-1839-07	8.67	5.402	35.75	COAD
TCGA-AA-3688-01A-01R-0905-07	10.47	9.375	40.1	COAD
TCGA-AA-3548-01A-01R-1873-07	4.793	3.38	14.96	COAD
TCGA-AY-4071-01A-01R-1113-07	5.574	3.455	22.95	COAD
TCGA-D5-5540-01A-01R-1653-07	13.11	3.883	13.24	COAD
TCGA-AA-3977-01A-01R-1022-07	8.23	4.04	23.47	COAD
TCGA-CM-6161-01A-11R-1653-07	14.79	8.8	26.17	COAD
TCGA-AA-A02E-01A-01R-A00A-07	6.008	5.598	23.31	COAD
TCGA-AY-6386-01A-21R-1723-07	6.56	4.426	31.34	COAD
TCGA-AA-A00L-01A-01R-A002-07	9.8	6.465	40.06	COAD
TCGA-CK-5916-01A-11R-1653-07	10.46	4.562	41.84	COAD
TCGA-D5-6541-01A-11R-1723-07	5.29	3.498	39.2	COAD
TCGA-AA-3869-01A-01R-1022-07	7.14	2.734	18.73	COAD
TCGA-CA-5797-01A-01R-1653-07	9.21	8.24	36	COAD
TCGA-AA-3531-01A-01R-0821-07	5.805	1.701	25.02	COAD
TCGA-AA-3531-11A-01R-A32Z-07	3.037	3.547	19.36	COAD
TCGA-CM-6172-01A-11R-1653-07	12.4	5.508	33.53	COAD
TCGA-AD-6963-01A-11R-1928-07	10.64	6.78	42.7	COAD
TCGA-A6-A5ZU-01A-11R-A28H-07	6.215	7.133	26.97	COAD
TCGA-NH-A50T-01A-11R-A28H-07	10.06	10.055	31.52	COAD
TCGA-F4-6808-01A-11R-1839-07	8.086	4.605	57.34	COAD
TCGA-AA-A01Q-01A-01R-A002-07	10.15	4.145	25.66	COAD
TCGA-AD-6895-01A-11R-1928-07	7.598	5.63	29.36	COAD
TCGA-AA-3844-01A-01R-1022-07	6.7	4.754	28.34	COAD
TCGA-5M-AAT5-01A-21R-A41B-07	9.45	3.273	19.17	COAD
TCGA-NH-A6GA-01A-11R-A37K-07	13.44	6.41	34.84	COAD
TCGA-AA-3875-01A-01R-0905-07	9.21	4.656	16.89	COAD
TCGA-A6-2671-01A-01R-1410-07	6.58	5.21	16.23	COAD
TCGA-A6-2671-11A-01R-A32Z-07	3.322	3.547	22.38	COAD
TCGA-DM-A1HA-01A-11R-A155-07	7.22	3.24	27.83	COAD
TCGA-CM-4747-01A-01R-1410-07	1.791	3.18	15.64	COAD
TCGA-AA-3713-11A-01R-1723-07	4.816	2.586	17.55	COAD
TCGA-AA-3713-01A-21R-1723-07	13.97	4.727	32.84	COAD
TCGA-CK-5914-01A-11R-1653-07	11.13	3.592	32.06	COAD
TCGA-A6-6141-01A-11R-1774-07	5.42	3.982	31.48	COAD
TCGA-AA-3982-01A-02R-1022-07	7.406	6.566	19.88	COAD
TCGA-CM-5864-01A-01R-1653-07	7.93	7.16	46.1	COAD
TCGA-D5-6931-01A-11R-1928-07	10.414	4.83	75.56	COAD
TCGA-CK-4948-01B-11R-1653-07	7.973	2.98	37.9	COAD
TCGA-AA-3520-01A-01R-0821-07	7.508	6.875	18.1	COAD
TCGA-AA-3520-11A-01R-A32Z-07	4.64	3.875	25.08	COAD
TCGA-RU-A8FL-01A-11R-A37K-07	8.09	2.262	40.3	COAD
TCGA-AM-5821-01A-01R-1653-07	6.742	6.125	24.69	COAD
TCGA-AA-A00F-01A-01R-A002-07	7.445	3.037	25.27	COAD
TCGA-G4-6297-01A-11R-1723-07	8.4	7.902	31.22	COAD
TCGA-NH-A8F7-01A-11R-A41B-07	10.45	2.816	43.75	COAD
TCGA-NH-A8F7-06A-31R-A41B-07	12.41	2.906	43.2	COAD
TCGA-D5-6929-01A-31R-1928-07	6.637	4.47	37.28	COAD
TCGA-AZ-6607-01A-11R-1839-07	4.832	5.66	34.53	COAD
TCGA-CA-5796-01A-01R-1653-07	6.402	4.71	34.25	COAD
TCGA-AA-3494-01A-01R-1410-07	5.848	8.11	23.98	COAD
TCGA-AA-A02H-01A-01R-A089-07	7.094	6.324	27.66	COAD
TCGA-AY-4070-01A-01R-1113-07	5.58	4.51	19.56	COAD
TCGA-A6-6650-01A-11R-1774-07	13.5	4.797	34.3	COAD
TCGA-A6-6650-01B-02R-A277-07	21.39	8.31	17.1	COAD
TCGA-A6-6650-01A-11R-A278-07	20.28	5.6	34.72	COAD
TCGA-AA-3488-01A-01R-1410-07	4.92	5.188	12.62	COAD
TCGA-AA-A01G-01A-01R-A002-07	8.21	6.316	31.31	COAD
TCGA-AA-3852-01A-01R-0905-07	4.04	3.016	14.016	COAD
TCGA-G4-6302-01A-11R-1723-07	4.582	3.207	27.58	COAD
TCGA-A6-A56B-01A-31R-A28H-07	10.695	4.023	30.28	COAD
TCGA-CK-6747-01A-11R-1839-07	7.844	4.613	30.47	COAD
TCGA-G4-6586-01A-11R-1774-07	7.848	4.195	25.62	COAD
TCGA-DM-A0X9-01A-11R-A155-07	8.3	9.73	51.1	COAD
TCGA-AA-A02R-01A-01R-A00A-07	11.164	3.639	30.55	COAD
TCGA-CM-6679-01A-11R-1839-07	9.6	4.46	40.62	COAD
TCGA-A6-2682-11A-01R-A32Z-07	4.695	3.648	23.1	COAD
TCGA-A6-2682-01A-01R-1410-07	4.66	4.016	28.66	COAD
TCGA-AZ-6601-01A-11R-1774-07	11.03	4.895	55.1	COAD
TCGA-AZ-6601-11A-01R-1774-07	4.746	3.656	25.83	COAD
TCGA-AA-3841-01A-01R-0905-07	3.438	1.865	21.05	COAD
TCGA-WS-AB45-01A-11R-A41B-07	8.68	2.97	20.62	COAD
TCGA-AA-3509-01A-01R-1410-07	8.4	2.55	46	COAD
TCGA-AA-3939-01A-01R-1022-07	3.855	4.49	22.69	COAD
TCGA-AA-3941-01A-01R-1022-07	6.13	7.38	30.23	COAD
TCGA-AA-3502-01A-01R-1410-07	5.457	3.383	28.12	COAD
TCGA-AZ-6605-01A-11R-1839-07	6.684	3.863	31.64	COAD
TCGA-AZ-6605-11A-01R-1839-07	2.432	3.047	24.23	COAD
TCGA-DM-A1D4-01A-21R-A155-07	7.918	2.076	36.1	COAD
TCGA-AZ-5403-01A-01R-1653-07	6.625	4.258	25.64	COAD
TCGA-DM-A28E-01A-11R-A32Y-07	8.53	2.506	22.1	COAD
TCGA-A6-3809-01B-04R-A277-07	9.19	11.44	11.33	COAD
TCGA-A6-3809-01A-01R-1022-07	8.02	5.004	16.58	COAD
TCGA-A6-3809-01A-01R-A278-07	17.92	6.348	24.4	COAD
TCGA-AA-A01I-01A-02R-A089-07	7.867	6.484	62.9	COAD
TCGA-A6-6780-01A-11R-1839-07	7.805	4.07	17.9	COAD
TCGA-A6-6780-01B-04R-A277-07	10.93	9.81	16.06	COAD
TCGA-A6-6780-01A-11R-A278-07	19.19	7.234	12.57	COAD
TCGA-CK-6748-01A-11R-1839-07	5.43	3.975	27.22	COAD
TCGA-CM-6163-01A-11R-1653-07	13.945	7.566	56.84	COAD
TCGA-4N-A93T-01A-11R-A37K-07	6.465	4.207	25.36	COAD
TCGA-D5-5541-01A-01R-1653-07	11.44	2.61	42	COAD
TCGA-A6-4105-01A-02R-1774-07	6.934	3.865	28.94	COAD
TCGA-A6-5662-11A-01R-1653-07	4.113	3.686	27.6	COAD
TCGA-A6-5662-01A-01R-1653-07	8.51	3.693	20.45	COAD
TCGA-CM-5861-01A-01R-1653-07	5.125	4.402	32.6	COAD
TCGA-DM-A285-01A-11R-A16W-07	11.664	5.805	47.34	COAD
TCGA-CA-6719-01A-11R-1839-07	9.945	9.28	43.12	COAD
TCGA-NH-A50U-01A-33R-A37K-07	11.23	5.12	30.73	COAD
TCGA-F4-6459-01A-11R-1774-07	5.805	8.85	29.27	COAD
TCGA-D5-6538-01A-11R-1723-07	9.49	4.24	41.56	COAD
TCGA-D5-6535-01A-11R-1723-07	13.34	5.164	36.16	COAD
TCGA-AA-A02Y-01A-43R-A32Y-07	4.65	5.027	42.1	COAD
TCGA-5M-AATE-01A-11R-A41B-07	8.4	10.516	43.94	COAD
TCGA-DM-A0XD-01A-12R-A155-07	6.242	4.035	55.9	COAD
TCGA-4T-AA8H-01A-11R-A41B-07	7.3	3.822	33.9	COAD
TCGA-CK-6746-01A-11R-1839-07	8.85	4.805	31.33	COAD
TCGA-AA-A01K-01A-01R-A00A-07	7.3	3.012	23.84	COAD
TCGA-D5-6927-01A-21R-1928-07	9.48	4.25	26.02	COAD
TCGA-CM-6677-01A-11R-1839-07	10.96	8.92	62.28	COAD
TCGA-AZ-6598-01A-11R-1774-07	7.12	5.92	43.56	COAD
TCGA-AZ-6598-11A-01R-1774-07	4.66	3.25	22.61	COAD
TCGA-5M-AATA-01A-31R-A41B-07	9.55	8.66	19.75	COAD
TCGA-AA-3696-01A-01R-0905-07	5.52	5.645	48.53	COAD
TCGA-G4-6298-01A-11R-1723-07	7.68	2.596	24.22	COAD
TCGA-AA-3681-01A-01R-0905-07	7.945	2.424	34.3	COAD
TCGA-D5-6532-01A-11R-1723-07	5.152	5.33	41.38	COAD
TCGA-AY-A69D-01A-11R-A37K-07	17.12	8.06	33.88	COAD
TCGA-D5-5537-01A-21R-1928-07	7.11	7.203	48.62	COAD
TCGA-AA-A017-01A-01R-A00A-07	6.137	3.834	31.77	COAD
TCGA-AA-3979-01A-01R-1022-07	12.05	6.76	19.6	COAD
TCGA-AA-3525-01A-02R-0826-07	6.285	3.375	16.89	COAD
TCGA-AA-3525-11A-01R-A32Z-07	5.316	4.074	19.98	COAD
TCGA-G4-6322-01A-11R-1723-07	7.2	4.094	32.34	COAD
TCGA-AZ-5407-01A-01R-1723-07	8.01	3.766	25.17	COAD
TCGA-CM-5348-01A-21R-1723-07	6.234	5.082	28.28	COAD
TCGA-AA-3489-11A-01R-1839-07	3.957	2.746	18.61	COAD
TCGA-AA-3489-01A-21R-1839-07	8.18	6.45	21.25	COAD
TCGA-AA-3554-01A-01R-0826-07	7.24	3.799	26.08	COAD
TCGA-F4-6806-01A-11R-1839-07	6.42	3.512	36.9	COAD
TCGA-AA-3831-01A-01R-0905-07	6.805	3.82	13.305	COAD
TCGA-D5-6924-01A-11R-1928-07	13.664	3.748	57.22	COAD
TCGA-AA-3870-01A-01R-1022-07	4.67	3.326	19.83	COAD
TCGA-CK-5912-01A-11R-1653-07	11.24	8.914	42.1	COAD
TCGA-CM-4746-01A-01R-1410-07	3.277	2.498	18.17	COAD
TCGA-AD-6548-01A-11R-1839-07	10.305	6.875	42.5	COAD
TCGA-AA-3952-01A-01R-1022-07	8.555	2.172	13.125	COAD
TCGA-AA-3672-01A-01R-0905-07	3.6	2.93	12.02	COAD
TCGA-AA-3517-01A-01R-0821-07	5.934	2.191	20.86	COAD
TCGA-AA-3517-11A-01R-A32Z-07	3.986	3.771	24.03	COAD
TCGA-AA-3518-11A-01R-1672-07	3.268	3.838	22.9	COAD
TCGA-AA-3518-01A-02R-0826-07	6.76	4.062	19.72	COAD
TCGA-AA-3678-01A-01R-0905-07	7.99	2.621	15.49	COAD
TCGA-A6-6142-01A-11R-1774-07	6.195	9.516	22.33	COAD
TCGA-AA-3864-01A-01R-1022-07	9.47	5.184	29.28	COAD
TCGA-CM-4743-01A-01R-1723-07	5.348	3.441	20.08	COAD
TCGA-AA-A01Z-01A-11R-A083-07	5.414	1.631	27.73	COAD
TCGA-AA-A00R-01A-01R-A002-07	10.81	4.34	55.1	COAD
TCGA-AA-3968-01A-01R-1022-07	10.54	8.414	22.55	COAD
TCGA-F4-6463-01A-11R-1723-07	6.3	4.582	29.36	COAD
TCGA-CM-4744-01A-01R-A32Z-07	5.938	5.18	26.23	COAD
TCGA-CM-5863-01A-21R-1839-07	4.668	4.336	30.44	COAD
TCGA-CM-4748-01A-01R-1410-07	3.791	4.734	38.75	COAD
TCGA-AA-3553-01A-01R-0821-07	7.24	2.746	23.34	COAD
TCGA-F4-6569-01A-11R-1774-07	5.445	5.07	20.61	COAD
TCGA-NH-A50V-01A-11R-A28H-07	5.625	2.56	24	COAD
TCGA-CM-6167-01A-11R-1653-07	6.395	3.43	35.5	COAD
TCGA-AA-A024-01A-02R-A00A-07	3.377	3.027	30.66	COAD
TCGA-AA-3989-01A-01R-1022-07	3.78	5.957	14.734	COAD
TCGA-D5-7000-01A-11R-A32Z-07	9.695	6.523	40.2	COAD
TCGA-CM-6678-01A-11R-1839-07	4.957	4.863	57	COAD
TCGA-DM-A1DB-01A-11R-A155-07	15.18	7.754	81.94	COAD
TCGA-AA-3811-01A-01R-1022-07	8.35	6.434	36.94	COAD
TCGA-AY-A54L-01A-11R-A28H-07	8.53	9.914	36.1	COAD
TCGA-A6-2677-01B-02R-A277-07	18.28	16.28	11.766	COAD
TCGA-A6-2677-01A-01R-0821-07	13.03	7.49	26.39	COAD
TCGA-A6-5657-01A-01R-A32Z-07	8.52	4.45	37.25	COAD
TCGA-AA-3685-01A-02R-A32Z-07	6.016	2.322	17.62	COAD
TCGA-AA-A02F-01A-01R-A089-07	14.32	2.68	29.83	COAD
TCGA-A6-A565-01A-31R-A28H-07	7.555	3.494	28.12	COAD
TCGA-AA-3697-11A-01R-1723-07	5.785	3.598	21.17	COAD
TCGA-AA-3697-01A-01R-1723-07	8.69	3.404	29.66	COAD
TCGA-AA-3534-11A-01R-A32Z-07	5.035	4.04	22.08	COAD
TCGA-AA-3534-01A-01R-0821-07	8.29	6.906	14.89	COAD
TCGA-G4-6295-01A-11R-1723-07	13.06	4.973	22	COAD
TCGA-AA-3715-01A-01R-0905-07	2.906	2.72	11.836	COAD
TCGA-NH-A6GB-01A-11R-A37K-07	10.18	6.035	36.8	COAD
TCGA-DM-A1D9-01A-11R-A155-07	8.734	4.918	34	COAD
TCGA-AA-A00N-01A-02R-A00A-07	5.453	3.621	21.62	COAD
TCGA-D5-6531-01A-11R-1723-07	8.56	6.25	39.9	COAD
TCGA-AZ-4682-01B-01R-A32Z-07	5.824	3.22	25.72	COAD
TCGA-A6-2685-01A-01R-1410-07	3.584	2.453	19.67	COAD
TCGA-A6-2685-11A-01R-A32Z-07	5.406	3.852	26.42	COAD
TCGA-DM-A282-01A-12R-A16W-07	5.96	7.008	52.88	COAD
TCGA-F4-6805-01A-11R-1839-07	7.63	4.797	27.84	COAD
TCGA-G4-6321-01A-11R-1723-07	3.373	3.182	18.22	COAD
TCGA-AD-A5EK-01A-11R-A28H-07	7.63	8.75	37.5	COAD
TCGA-DM-A1D6-01A-21R-A155-07	11.42	2.387	41.03	COAD
TCGA-A6-5656-01A-21R-1839-07	6.84	5.92	33.03	COAD
TCGA-A6-5656-01B-02R-A277-07	12.03	11.76	14	COAD
TCGA-A6-5656-01A-21R-A278-07	14.59	9.51	27.11	COAD
TCGA-D5-6928-01A-11R-1928-07	8.92	4.45	37.8	COAD
TCGA-D5-6539-01A-11R-1723-07	9.25	5.598	24.7	COAD
TCGA-AA-3814-01A-01R-0905-07	4.816	3.564	28.06	COAD
TCGA-AA-3680-01A-01R-0905-07	7.586	4.81	24.2	COAD
TCGA-DM-A1DA-01A-11R-A155-07	8.95	6.242	38.94	COAD
TCGA-CM-6165-01A-11R-1653-07	9.875	6.81	41.47	COAD
TCGA-AY-6197-01A-11R-1723-07	9.62	4.867	17.94	COAD
TCGA-DM-A28C-01A-11R-A32Y-07	6.49	4.055	28.2	COAD
TCGA-D5-6533-01A-11R-1723-07	10.125	4.57	26.03	COAD
TCGA-AA-A00W-01A-01R-A002-07	8.22	3.064	27	COAD
TCGA-A6-2683-01A-01R-0821-07	2.314	2.928	17.95	COAD
TCGA-A6-2683-11A-01R-A32Z-07	4.6	4.402	24.36	COAD
TCGA-KL-8337-01A-11R-2315-07	4.08	5.465	37.7	KICH
TCGA-KM-8441-01A-11R-2315-07	4.008	4.832	34.6	KICH
TCGA-KO-8414-01A-11R-2315-07	1.599	4.598	21.31	KICH
TCGA-KN-8432-11A-01R-2315-07	2.613	2.611	26.36	KICH
TCGA-KN-8432-01A-11R-2315-07	3.082	6.09	40.03	KICH
TCGA-KL-8331-01A-11R-2315-07	3.586	4.848	26.73	KICH
TCGA-KL-8336-01A-11R-2315-07	4.395	3.027	26.89	KICH
TCGA-KL-8336-11A-01R-2315-07	3.467	4.234	26.95	KICH
TCGA-KN-8418-01A-11R-2315-07	5.168	7.008	34.56	KICH
TCGA-KO-8410-01A-11R-2315-07	2.771	6.09	34.12	KICH
TCGA-KL-8327-01A-11R-2315-07	1.288	2.236	10.56	KICH
TCGA-KL-8333-01A-11R-2315-07	5.496	5.066	26.97	KICH
TCGA-KL-8326-11A-01R-2315-07	3.102	3.455	29.9	KICH
TCGA-KL-8326-01A-11R-2315-07	2.332	3.596	21.98	KICH
TCGA-KN-8431-11A-01R-2315-07	3.31	3.805	49.16	KICH
TCGA-KN-8431-01A-11R-2315-07	3.37	5.344	20.3	KICH
TCGA-KL-8324-11A-01R-2315-07	3.023	3.336	26.97	KICH
TCGA-KL-8324-01A-11R-2315-07	1.435	4.07	31.19	KICH
TCGA-KO-8409-01A-11R-2315-07	1.06	3.11	13.586	KICH
TCGA-KO-8417-01A-11R-2315-07	6.227	7.074	35.34	KICH
TCGA-KO-8416-01A-11R-2315-07	3.602	3.902	21.9	KICH
TCGA-KL-8330-01A-11R-2315-07	4.816	7.734	25.8	KICH
TCGA-KO-8404-01A-11R-2315-07	4.44	2.482	16.77	KICH
TCGA-KO-8407-01A-11R-2315-07	4.023	4.023	23.36	KICH
TCGA-KN-8423-01A-11R-2315-07	2.37	6.547	34.53	KICH
TCGA-KN-8423-11A-01R-2315-07	4.207	3.635	50.9	KICH
TCGA-KM-8438-01A-11R-2315-07	2.29	5.016	18.69	KICH
TCGA-KO-8413-01A-11R-2315-07	2.246	4.91	31.08	KICH
TCGA-KM-8443-01A-11R-2315-07	3.896	4.926	29.77	KICH
TCGA-KN-8421-01A-11R-2315-07	1.742	4.145	37.75	KICH
TCGA-KL-8340-01A-11R-2315-07	3.861	4.387	26.34	KICH
TCGA-KN-8429-01A-11R-2315-07	6.91	6.387	25.7	KICH
TCGA-KN-8429-11A-01R-2315-07	2.26	2.676	29.97	KICH
TCGA-KL-8338-01A-11R-2315-07	3.102	3.623	28.61	KICH
TCGA-KL-8332-01A-11R-2315-07	4.07	4.707	21.67	KICH
TCGA-KL-8332-11A-01R-2315-07	1.611	2.088	13.41	KICH
TCGA-KM-8442-01A-11R-2315-07	5.742	5.453	31.19	KICH
TCGA-KL-8328-01A-11R-2315-07	2.436	5.67	24.2	KICH
TCGA-KL-8345-01A-11R-2315-07	5.055	6.41	43.9	KICH
TCGA-KN-8428-01A-11R-2315-07	15.055	6.77	73.8	KICH
TCGA-KN-8428-11A-01R-2315-07	3.195	3.871	29.8	KICH
TCGA-KN-8422-11A-01R-2315-07	3.51	4.016	37.38	KICH
TCGA-KM-8476-01A-11R-2315-07	2.09	2.941	12.05	KICH
TCGA-KL-8325-01A-11R-2315-07	6.72	7.35	38.66	KICH
TCGA-KO-8403-01A-11R-2315-07	3.459	3.676	26.56	KICH
TCGA-KL-8323-01A-21R-2315-07	4.723	4.562	36.1	KICH
TCGA-KM-8440-01A-11R-2315-07	5.06	5.773	27.53	KICH
TCGA-KN-8424-11A-01R-2315-07	3.5	3.404	41.94	KICH
TCGA-KN-8424-01A-11R-2315-07	5.65	5.863	31.88	KICH
TCGA-KN-8427-11A-01R-2315-07	2.656	3.088	30.89	KICH
TCGA-KN-8427-01A-11R-2315-07	9.6	8.07	20.6	KICH
TCGA-KO-8406-01A-11R-2315-07	5.625	5.453	29.9	KICH
TCGA-KL-8334-01A-11R-2315-07	3.701	5.523	22.69	KICH
TCGA-KN-8430-11A-01R-2315-07	2.39	3.21	55	KICH
TCGA-KN-8430-01A-11R-2315-07	6.65	6.41	34.84	KICH
TCGA-KL-8344-01A-11R-2315-07	5.664	5.105	31.6	KICH
TCGA-KN-8426-01A-11R-2315-07	2.156	2.207	23.28	KICH
TCGA-KN-8426-11A-01R-2315-07	3.215	3.357	40.94	KICH
TCGA-KL-8343-01A-11R-2315-07	4.676	5.426	32.25	KICH
TCGA-KL-8335-01A-11R-2315-07	3.18	2.934	29.89	KICH
TCGA-KO-8405-01A-11R-2315-07	2.598	3.562	18.8	KICH
TCGA-KL-8329-11A-01R-2315-07	3.066	3.783	27.89	KICH
TCGA-KL-8329-01A-11R-2315-07	4.492	5.22	29.61	KICH
TCGA-KN-8419-01A-11R-2315-07	3.05	3.666	33.28	KICH
TCGA-KN-8419-11A-01R-2315-07	2.342	3.281	30.25	KICH
TCGA-KO-8408-01A-11R-2315-07	3.197	3.377	33.84	KICH
TCGA-KL-8339-01A-11R-2315-07	8.11	8.69	35.34	KICH
TCGA-KL-8339-11A-01R-2315-07	2.254	2.908	20.58	KICH
TCGA-KN-8434-01A-11R-2315-07	4.02	4.113	21.67	KICH
TCGA-KN-8434-11A-01R-2315-07	2.746	3.432	31.33	KICH
TCGA-KN-8436-11A-01R-2315-07	2.5	3.328	51.8	KICH
TCGA-KN-8436-01A-11R-2315-07	2.494	7.18	72.9	KICH
TCGA-KN-8437-01A-11R-2315-07	4.06	4.63	37.5	KICH
TCGA-KN-8437-11A-01R-2315-07	4.812	3.377	30.83	KICH
TCGA-KL-8346-01A-11R-2315-07	2.6	4.867	33.22	KICH
TCGA-KN-8433-01A-11R-2315-07	1.123	4.34	22.03	KICH
TCGA-KN-8433-11A-01R-2315-07	2.512	3.482	31.31	KICH
TCGA-KM-8639-01A-11R-2403-07	2.934	4.035	30	KICH
TCGA-KN-8435-01A-11R-2315-07	7.234	6.95	41.34	KICH
TCGA-KN-8435-11A-01R-2315-07	3.66	3.48	28.69	KICH
TCGA-KN-8425-01A-11R-2315-07	2.145	6.5	25.1	KICH
TCGA-KN-8425-11A-01R-2315-07	2.748	3.805	45.25	KICH
TCGA-KO-8415-11A-01R-2315-07	3.473	3.742	40.94	KICH
TCGA-KO-8415-01A-11R-2315-07	1.722	3.893	22.72	KICH
TCGA-KM-8477-01A-11R-2315-07	3.678	4.008	22.83	KICH
TCGA-KL-8342-01A-11R-2315-07	3.566	4.676	29.05	KICH
TCGA-KO-8411-01A-11R-2315-07	5.36	6.38	46.5	KICH
TCGA-KO-8403-11A-01R-2315-07	3.139	3.51	43.28	KICH
TCGA-KL-8341-01A-11R-2315-07	7.832	8.28	39.97	KICH
TCGA-KM-8439-01A-11R-2315-07	2.453	3.959	34.6	KICH
TCGA-ZP-A9CY-01A-11R-A38B-07	1.7705	1.382	14.734	LIHC
TCGA-DD-AAVZ-01A-11R-A41C-07	3.094	2.396	18.67	LIHC
TCGA-DD-A1EC-01A-21R-A131-07	4.047	2.22	21.56	LIHC
TCGA-DD-A1EC-11A-11R-A131-07	1.538	1.214	10.266	LIHC
TCGA-DD-AADN-01A-11R-A41C-07	1.313	1.283	4.965	LIHC
TCGA-DD-A1EB-01A-11R-A131-07	2.66	1.79	14.34	LIHC
TCGA-G3-A25T-01A-11R-A16W-07	1.945	4.324	26.97	LIHC
TCGA-DD-AACA-02B-11R-A41C-07	2.379	1.892	15.5	LIHC
TCGA-DD-AACA-02A-11R-A41C-07	4.152	2.35	13.086	LIHC
TCGA-DD-AACA-01A-11R-A41C-07	5.785	2.48	13.55	LIHC
TCGA-CC-A8HT-01A-11R-A36F-07	4.742	3.16	21.77	LIHC
TCGA-FV-A3R2-11A-11R-A22L-07	1.058	1.023	9.71	LIHC
TCGA-WJ-A86L-01A-12R-A39D-07	3.057	2.031	15.38	LIHC
TCGA-DD-AACT-01A-11R-A41C-07	1.51	1.564	9.57	LIHC
TCGA-FV-A4ZQ-01A-11R-A266-07	4.598	4.293	16.22	LIHC
TCGA-DD-A39X-11A-11R-A213-07	0.976	0.893	8.85	LIHC
TCGA-DD-AADF-01A-11R-A41C-07	2.19	1.703	18.05	LIHC
TCGA-DD-AAD5-01A-11R-A41C-07	3.164	2.13	11.4	LIHC
TCGA-DD-AACP-01A-11R-A41C-07	4.973	3.807	27.52	LIHC
TCGA-CC-5261-01A-01R-A131-07	7.746	5.426	28.95	LIHC
TCGA-LG-A9QC-01A-11R-A37K-07	1.5625	2.191	14.95	LIHC
TCGA-ZS-A9CD-01A-11R-A37K-07	1.661	1.526	16.61	LIHC
TCGA-DD-AADS-01A-11R-A41C-07	0.584	1.211	4.445	LIHC
TCGA-RC-A6M3-01A-11R-A32O-07	5.418	1.665	11.35	LIHC
TCGA-DD-A4NF-01A-11R-A27V-07	2.555	1.531	24.77	LIHC
TCGA-DD-AADA-01A-11R-A41C-07	2.281	1.03	13.06	LIHC
TCGA-MI-A75I-01A-11R-A32O-07	2.184	1.847	18.86	LIHC
TCGA-2Y-A9GU-01A-11R-A38B-07	2.2	2.094	14.836	LIHC
TCGA-ED-A7PX-01A-51R-A352-07	5.445	3.084	20.69	LIHC
TCGA-FV-A23B-11A-11R-A16W-07	1.76	1.238	10.87	LIHC
TCGA-FV-A23B-01A-11R-A16W-07	3.361	3.69	20.14	LIHC
TCGA-DD-AACO-01A-11R-A41C-07	1.666	1.274	4.43	LIHC
TCGA-G3-A7M7-01A-12R-A352-07	1.553	1.792	8.5	LIHC
TCGA-MR-A8JO-01A-12R-A36F-07	1.972	1.932	13.664	LIHC
TCGA-CC-5262-01A-01R-A131-07	2.389	2.43	12.81	LIHC
TCGA-DD-AADK-01A-11R-A41C-07	1.788	1.415	11.86	LIHC
TCGA-DD-AAE1-01A-11R-A41C-07	2.406	2.064	15.03	LIHC
TCGA-DD-AAEH-01A-11R-A41C-07	1.995	1.929	24.23	LIHC
TCGA-DD-AAE9-01A-11R-A41C-07	2.68	1.886	15.85	LIHC
TCGA-2Y-A9H1-01A-11R-A38B-07	0.5522	0.877	3.814	LIHC
TCGA-BC-A10U-01A-11R-A131-07	2.805	1.951	59.75	LIHC
TCGA-BC-A10U-11A-11R-A131-07	0.9243	0.882	8.43	LIHC
TCGA-FV-A4ZP-01A-12R-A266-07	0.975	1.832	2.184	LIHC
TCGA-DD-AAVP-01A-11R-A41C-07	1.807	1.528	36.72	LIHC
TCGA-DD-A4NP-01A-11R-A28V-07	1.333	1.182	11.19	LIHC
TCGA-BC-4073-01B-02R-A131-07	5.28	3.145	14.125	LIHC
TCGA-MI-A75E-01A-11R-A32O-07	1.728	1.353	22.47	LIHC
TCGA-G3-A7M8-01A-11R-A33R-07	1.326	1.156	10.74	LIHC
TCGA-DD-A11C-11A-11R-A131-07	1.249	1.095	8.36	LIHC
TCGA-DD-A11C-01A-11R-A131-07	6.727	1.463	15.68	LIHC
TCGA-CC-A9FW-01A-11R-A37K-07	2.229	3.623	24.55	LIHC
TCGA-DD-A114-01A-11R-A131-07	8.3	2.375	53.47	LIHC
TCGA-DD-A114-11A-12R-A131-07	2.156	1.362	12.98	LIHC
TCGA-WX-AA46-01A-11R-A39D-07	1.724	1.114	11.484	LIHC
TCGA-DD-AAW2-01A-11R-A41C-07	3.451	1.5	20.98	LIHC
TCGA-DD-AAD2-01A-11R-A41C-07	2.14	1.244	11.73	LIHC
TCGA-5C-A9VG-01A-11R-A37K-07	4.18	2.115	22.61	LIHC
TCGA-BC-A3KF-01A-11R-A213-07	3.268	1.417	15.81	LIHC
TCGA-G3-A25X-01A-11R-A16W-07	2.418	2.486	26.61	LIHC
TCGA-RG-A7D4-01A-12R-A33R-07	5.203	4.31	27.72	LIHC
TCGA-G3-AAV4-01A-11R-A38B-07	3.406	2.719	22.1	LIHC
TCGA-DD-AAD0-01A-11R-A41C-07	3.164	1.885	20.6	LIHC
TCGA-DD-AACN-01A-11R-A41C-07	3.941	4.848	15.93	LIHC
TCGA-BC-A10R-11A-11R-A131-07	1.322	1.005	8.05	LIHC
TCGA-BC-A10R-01A-11R-A131-07	3.951	2.992	25.98	LIHC
TCGA-DD-AAD3-01A-11R-A41C-07	2.66	1.498	17.39	LIHC
TCGA-2Y-A9GZ-01A-11R-A39D-07	2.678	1.53	20.69	LIHC
TCGA-DD-A11D-01A-11R-A131-07	1.658	1.3125	12.695	LIHC
TCGA-DD-A11D-11A-12R-A131-07	1.104	1.112	10.54	LIHC
TCGA-DD-AACQ-01A-11R-A41C-07	2.365	2.027	12.48	LIHC
TCGA-DD-A1ED-01A-11R-A155-07	1.539	1.123	12.7	LIHC
TCGA-UB-A7MA-01A-11R-A33R-07	5.59	4.766	23.64	LIHC
TCGA-DD-AAW0-01A-11R-A41C-07	2.77	1.454	16.19	LIHC
TCGA-G3-A7M9-01A-23R-A352-07	12.195	6.965	41.34	LIHC
TCGA-DD-AAVW-01A-11R-A41C-07	3.268	2.46	18.33	LIHC
TCGA-BD-A2L6-01A-11R-A213-07	2.89	1.814	17.08	LIHC
TCGA-BD-A2L6-11A-21R-A213-07	2.111	1.269	11.87	LIHC
TCGA-G3-A5SI-01A-31R-A27V-07	6.145	1.421	38.34	LIHC
TCGA-DD-AAVU-01A-11R-A41C-07	1.284	1.313	15.97	LIHC
TCGA-G3-AAV2-01A-11R-A37K-07	1.729	1.402	27.05	LIHC
TCGA-2Y-A9H7-01A-11R-A39D-07	2.13	2.076	17.58	LIHC
TCGA-EP-A2KB-01A-11R-A180-07	2.484	3.277	11.375	LIHC
TCGA-CC-A8HU-01A-11R-A36F-07	7.375	3.67	37.22	LIHC
TCGA-DD-A4NB-01A-12R-A266-07	2.848	2.459	13.14	LIHC
TCGA-PD-A5DF-01A-11R-A27V-07	3.682	1.822	20.67	LIHC
TCGA-DD-A11B-01A-11R-A131-07	2.658	2.309	15.67	LIHC
TCGA-DD-A11B-11A-11R-A131-07	1.206	1.04	8.586	LIHC
TCGA-GJ-A6C0-01A-12R-A311-07	2.77	1.561	20.77	LIHC
TCGA-DD-AADW-01A-11R-A39D-07	9.19	4.492	26.66	LIHC
TCGA-DD-A1EF-01A-11R-A131-07	4.67	6.215	19.27	LIHC
TCGA-XR-A8TG-01A-11R-A36F-07	5.29	2.861	19.08	LIHC
TCGA-DD-AADJ-01A-11R-A41C-07	1.305	1.946	11.586	LIHC
TCGA-XR-A8TF-01A-11R-A36F-07	2.611	2.172	17.42	LIHC
TCGA-K7-AAU7-01A-11R-A38B-07	4.832	3.967	18.77	LIHC
TCGA-DD-AAD1-01A-11R-A41C-07	3.848	3.148	16.84	LIHC
TCGA-ED-A7XO-01A-11R-A352-07	3.18	1.336	18.47	LIHC
TCGA-DD-AACH-01A-11R-A41C-07	8.7	4.16	30.02	LIHC
TCGA-ZP-A9CZ-01A-11R-A38B-07	6.61	1.646	28.12	LIHC
TCGA-CC-A7IE-01A-21R-A38B-07	3.197	3.2	10.1	LIHC
TCGA-MI-A75G-01A-11R-A32O-07	2.365	1.736	21.53	LIHC
TCGA-G3-A25Y-01A-11R-A16W-07	6.152	2.934	22.02	LIHC
TCGA-CC-A5UE-01A-11R-A28V-07	3.61	3.068	54.3	LIHC
TCGA-DD-A73D-01A-12R-A32O-07	1.696	1.932	12.984	LIHC
TCGA-G3-A5SK-01A-11R-A27V-07	1.328	0.895	20.12	LIHC
TCGA-DD-AAD8-01A-11R-A41C-07	3.217	1.523	18.34	LIHC
TCGA-MR-A520-01A-11R-A266-07	1.506	1.26	10.68	LIHC
TCGA-G3-A7M6-01A-11R-A33R-07	6.004	5.17	21.38	LIHC
TCGA-RC-A7SB-01A-21R-A352-07	1.768	1.468	25.67	LIHC
TCGA-DD-A1EL-11A-11R-A155-07	1.826	1.119	9.22	LIHC
TCGA-DD-A1EL-01A-11R-A155-07	7.355	2.932	45.62	LIHC
TCGA-5R-AA1C-01A-11R-A41C-07	4.027	1.844	27.02	LIHC
TCGA-ED-A8O5-01A-11R-A36F-07	4.348	4.35	14.21	LIHC
TCGA-2V-A95S-01A-11R-A37K-07	3.158	2.076	36.12	LIHC
TCGA-CC-A3MB-01A-11R-A213-07	10.12	3.533	24.67	LIHC
TCGA-G3-A5SJ-01A-11R-A27V-07	3.152	2.734	26.78	LIHC
TCGA-HP-A5MZ-01A-21R-A27V-07	1.686	1.298	19.22	LIHC
TCGA-RC-A6M4-01A-11R-A32O-07	1.736	1.6	11.836	LIHC
TCGA-G3-A25Z-01A-11R-A16W-07	1.5205	1.295	14.87	LIHC
[truncated: 2,039 more rows]
